# Supplementary material for: Using a classification model for determining the value of liver radiological reports of patients with colorectal cancer
Source: Front Oncol. 2022 Nov 21;12:913806. doi: 10.3389/fonc.2022.913806 (PMC9720132; doi:10.3389/fonc.2022.913806)
Supplement: Supplementary file 1 [file DataSheet_1.xlsx]

## Sheet: tagging
Code of patient	MRI method	Image description	Diagnosis conclusion	CT method	Image description	Diagnosis conclusion	Category label
1				with/without contrast	The shape and size of the liver are normal and the contour is regular. Multiple low-density lesions of different sizes are seen in the left and right lobe and caudate lobe of the liver. The larger one has a cross-section of about 3.6 × 3.2cm, the CT value is about 38hu, the density is not uniform, the boundary is not clear, the arterial phase after enhancement is not uniform, and the CT value is …	Multiple liver metastases may be large.	Ⅴ
1	with/without contrast	The shape of the liver is smooth and the proportion of each lobe is moderate. Multiple round like abnormal signals can be seen in the liver parenchyma, the larger ones are about 3.6cm in diameter, showing low signal on T1WI, slightly high signal on T2WI, high signal on DWI, slightly high signal on ADC, and circular enhancement on enhanced scan.	The liver has multiple abnormal signals, and metastasis is considered.				Ⅴ
2				without contrast	The liver volume is increased and the density is uneven. Multiple low-density foci with different density are seen in the liver, some of which seem to be water like density and some are slightly low density.	The liver is enlarged with multiple low-density foci, some of which are considered to be cysts, some of which are slightly low-density foci, and some of which are considered to be metastases. It is suggested to enhance the scan for further examination.	Ⅳ
3				with/without contrast	The shape and size of the liver are normal, and the contour is regular. Multiple dense high-density shadows are seen in the liver S8, with clear boundaries.	There were multiple small calcifications in liver S8.	Ⅱ
4				with/without contrast	The liver is regular in shape and smooth in outline. Multiple cystic low-density shadows of different sizes can be seen in the liver parenchyma. The largest one is located in the liver S6, with a diameter of about 0.8cm. The CT value of plain scan is about 15hu, with clear boundary. No obvious enhancement is seen after enhancement.	There are multiple low-density foci in the liver, and small cysts are possible.	Ⅱ
4				with/without contrast	The shape and size of the liver are normal, the contour is regular, and several quasi circular low-density foci are seen in the right lobe of the liver, with clear boundaries and a maximum cross section of about 2.1 × 3.3cm, the CT value of plain scan is about 10hu, and there is no obvious enhancement after enhancement. The ratio of hepatic lobes was normal, the hepatic fissure was not widened, a…	The possibility of multiple hepatic cysts is high.	Ⅱ
5				with/without contrast	The liver morphology was normal and the contour was regular. No abnormal density foci were found in the liver parenchyma.	No obvious abnormality was found in the liver.	Ⅰ
6				with/without contrast	Low density shadows with diameters of 2.8cm and 2cm were seen in S8 and S5 of the liver, respectively, showing annular enhancement.	Liver S5 and S8 metastases.	Ⅴ
7				with/without contrast	The shape and size of the liver are normal, the contour is regular, the density of the liver parenchyma is uniform, and no abnormal density shadow is found.	No obvious abnormality was found in the liver.	Ⅰ
9				with/without contrast	The shape and size of the liver are normal and the contour is regular. Multiple low-density shadows of different sizes are seen in the liver parenchyma, with clear boundaries. After enhancement, the lesions can be seen with mild circular enhancement.	Multiple low-density foci in the liver, bile duct hamartoma? Metastases are excluded. It is suggested to combine preoperative data, ultrasound follow-up and MRI examination if necessary.	Ⅳ
12				without contrast	The shape and size of the liver are normal, the contour is regular, the density of the liver parenchyma is uniform, and no abnormal density shadow is found.	No obvious abnormality was found in the liver.	Ⅰ
12				with/without contrast	The shape and size of the liver are normal, the contour is regular, the density of the liver parenchyma is uniform, and no abnormal density shadow is found.	No obvious abnormality was found in the liver.	Ⅰ
12				without contrast	The density of the liver decreased uniformly, lower than that of the spleen at the same level, and the proportion of liver lobes was normal.	Decreased liver density, fatty liver? other? Please combine with the clinic.	Ⅲ
14				with/without contrast	The size and shape of the liver were normal, and the density was lower than that of the spleen at the same level; Multiple punctate calcifications were seen in liver S6. The hepatic fissure is not wide, the ratio of the left and right lobes of the liver is normal, and the structure of the hepatic hilum is clear.	3. Multiple calcifications in liver S6; 4. Fatty liver;	Ⅲ
14				with/without contrast	The size and shape of the liver were normal. Multiple punctate calcifications were seen in the liver S6. No abnormal enhancement was found in the enhancement scan.	2. Multiple calcifications in liver S6. 3. Low density shadow nodule on the medial side of liver S5, angiomyolipoma? other? Please conduct further examination in combination with the clinic.	Ⅲ
15				with/without contrast	The ratio of hepatic lobes was normal, the hepatic fissure was not widened, and the structure of hepatic hilum was clear. The shape and size of the liver are normal and the contour is regular. Circular low-density shadows can be seen in S6 and S4 of the liver. No enhancement is found in the enhanced scan. The diameter of the larger one is about 0.7cm,.	There are multiple low-density foci in the liver. Considering the possibility of cysts, dynamic observation is recommended, and further MRI examination is necessary;	Ⅲ
15				with/without contrast	The shape and size of the liver are normal and the contour is regular. A nodular low-density focus with a diameter of about 0.7cm can be seen in the outer upper segment of the left lobe of the liver. On plain scan, it is 29hu. After intravenous injection of contrast agent, the edge seems to have slight enhancement. The ratio of hepatic lobes was normal, the hepatic fissure was not widened, and th…	Nodular low-density lesion in the left lobe of the liver, nature undetermined, cyst? Or other? Please review or further check in combination with clinical recommendations.	Ⅲ
16				with/without contrast	The shape and size of the liver are normal, the contour is regular, the density of the liver parenchyma is uniform, and no abnormal enhanced density shadow is found.	No obvious abnormality was found in the liver.	Ⅰ
16				with/without contrast	The shape and size of the liver are normal, the contour is regular, the density of the liver parenchyma is uniform, and no abnormal enhanced density shadow is found.	No obvious abnormality was found in the liver.	Ⅰ
17				with/without contrast	Normal structure of gallbladder is not shown. Intrahepatic bile duct dilation, nodular high-density shadow can be seen in the left hepatic duct, without enhancement; The bile duct wall in the hilar part is slightly thickened, the lumen is narrowed or unclear, and 2.3cm can be seen in the hilar part × 3.7cm abnormal density, about 18-21hu on plain scan, part of the enhanced arterial phase showed n…	1. The normal structure of the gallbladder is not shown, the mass and part of the hilar part of the liver are nodular enhancement, the part of the bile duct at the corresponding level of the hilar part of the liver is not clearly displayed, the intrahepatic bile duct is dilated, and the tumor is not excluded. It is suggested that MRI enhancement examination be further clarified; 2. Stones in left…	Ⅲ
18				without contrast	The shape and size of the liver are normal and the contour is regular. No abnormal density shadow is found in the liver parenchyma.	No obvious abnormality was found in the liver.	Ⅰ
18				with/without contrast	The shape and size of the liver are as normal, with regular contour, and small patch like low enhancement shadow of liver S6. The size of the gallbladder is normal, the wall is not thickened, and there is no abnormal density shadow in the cavity. There is no dilatation of the intrahepatic and extrahepatic bile ducts. The shape and size of spleen were normal, and no abnormal density shadow was fou…	Liver S6 small slice low enhancement shadow, please review in combination with clinical follow-up	Ⅲ
18	with/without contrast	The shape of the liver is smooth and the proportion of each lobe is moderate. One is seen at the junction of liver S6 and S7, with a size of about 0.9CM × 0.7cm quasi circular abnormal signal shadow, with clear boundary, showing low signal on T1WI, obvious high signal on T2WI, and high signal on DWI. Multiple nodular obvious enhancement can be seen around the focus in the arterial phase of dynami…	Cavernous hemangioma at the junction of S6 and S7;				Ⅱ
20	with/without contrast	The shape of the liver is smooth and the proportion of each lobe is moderate. Multiple circular water like liquid signal shadows can be seen in the liver, and the largest one is about 1.4cm in size × 1.3cm, with clear boundary. Two nodular shadows were seen in S6. The enhancement scan showed continuous enhancement, and the rest were not enhanced; Small flake and small round abnormal high enhancem…	1. Multiple hepatic cysts, small hepatic hemangiomas; 2. Multiple abnormal perfusion in liver;				Ⅱ
21				with/without contrast	The shape of the liver is normal, the contour is regular, and multiple low-density shadows of different sizes are seen in the liver parenchyma, with irregular edges and unclear boundaries. The edge of the lesions in the arterial phase is enhanced, and the density is low in the portal phase and delay phase. A small nodular enhancement was seen in the left lobe of the liver during arterial phase.	There are multiple space occupying lesions in the liver. Considering that the metastatic tumor may be large, please combine with clinical dynamic observation. The nodule of the left lobe of the liver is a nodal enhancement lesion. It is suggested to reexamine.	Ⅳ
22				with/without contrast	The shape and size of the liver are normal and the contour is regular. Oval like low-density foci are seen in S6 and S7 of the liver, and the larger one is about 1.8cm in size × 1.2cm, the CT value of plain scan is about 13hu, and there is no clear enhancement sign in the enhancement.	Hepatic S6 and S7 cysts	Ⅱ
24				with/without contrast	The shape and size of the liver are normal, the contour is regular, the density of the liver parenchyma is uniform, and no abnormal density shadow is found.	No obvious abnormality was found in the liver.	Ⅰ
28				with/without contrast	The shape and size of the liver are normal, the contour is regular, the density of the liver parenchyma is uniform, and no abnormal density shadow is found. The ratio of hepatic lobes was normal, the hepatic fissure was not widened, and the structure of hepatic hilum was clear.	No obvious abnormality was found in the liver.	Ⅰ
29				without contrast	The shape and size of the liver are normal and the contour is regular. There is no definite abnormal density shadow in the liver parenchyma.	No obvious abnormality was found in the liver.	Ⅰ
29				with/without contrast	The liver morphology is normal, the contour is regular, the density of liver parenchyma is uniform, and no abnormal density shadow is found. The ratio of hepatic lobes was normal, the hepatic fissure was not widened, and the structure of hepatic hilum was clear.	No obvious abnormality was found in the liver.	Ⅰ
29				with/without contrast	The shape and size of the liver are normal, the contour is regular, and the density of the liver parenchyma is uniformly reduced. The CT value on plain scan is about 40hu, which is lower than that of the spleen on the same plane (about 47hu). No abnormal density shadow is found. The ratio of hepatic lobes was normal, the hepatic fissure was not widened, and the structure of hepatic hilum was clea…	Fatty liver.	Ⅲ
30				with/without contrast	Punctate calcification can be seen in the liver. Multiple quasi circular low-density foci can be seen in the liver, with a diameter of about 0.3-0.5cm. The CT value of plain scan is about 12hu, and no obvious enhancement is seen after enhanced scan.	The possibility of multiple hepatic cysts; Multiple calcifications in the right lobe of the liver.	Ⅲ
30				with/without contrast	The shape and size of the liver are normal and the contour is regular. Multiple punctate calcifications can be seen at the outer edge of the right lobe of the liver, and multiple round like low-density areas can be seen in the parenchyma, with a diameter of about 0.3-0.7cm. The plain CT value is about 13hu. The ratio of hepatic lobes was normal, the hepatic fissure was not widened, and the struct…	2. Liver calcification. 3. Intrahepatic low-density foci and cysts may be large. Please conduct further examination when necessary.	Ⅱ
31				with/without contrast	The shape and size of the liver are normal, the contour is regular, and quasi circular low-density shadows can be seen in the liver, with clear boundaries, and the diameter of the larger one is about 0.7cm.	Hepatic cysts may	Ⅱ
32				with/without contrast	The shape and size of the liver were normal, and the contour was regular. Patchy enhancement was seen in the arterial phase of the liver S3, and isodense in the venous phase.	The plaque of hepatic S3 artery phase was enhanced and abnormal perfusion was found. It is suggested to reexamine	Ⅲ
33				with/without contrast	The shape and size of the liver are normal and the contour is regular. Multiple cystic low-density shadows of different sizes are found in the liver. No enhancement is found after enhancement. Multiple punctate and nodular dense shadows are found in the liver.	Multiple low-density foci in the liver, multiple cysts are considered	Ⅱ
34				without contrast	The shape and size of the liver are normal and the contour is regular. A class of round low-density lesions are seen in the right lobe of the liver. The boundary is clear. The maximum section is about 8.7 * 7.0cm and the CT value is about 20-40hu. The ratio of hepatic lobes was normal, the hepatic fissure was not widened, and the structure of hepatic hilum was clear.	Low density lesions in the right lobe of the liver, the nature of which is undetermined, except for the space occupying lesions, and enhancement scanning is recommended	Ⅳ
34				with/without contrast	Multiple low-density lesions can be seen in the liver. The largest one is located in the right lobe of the liver, with a size of about 9.1 * 8.3cm. It protrudes slightly from the liver parenchyma downward and backward, pushing the right kidney. The density of the lesions is uneven, and lower density lesions can be seen in the center. On contrast-enhanced scan, most lesions showed annular enhancem…	Multiple space occupying lesions in the liver, considering metastasis	Ⅴ
35				without contrast	The shape and size of the liver are normal, the contour is regular, the density of the liver parenchyma is uniform, and no abnormal density shadow is found. The ratio of hepatic lobes was normal, the hepatic fissure was not widened, and the structure of hepatic hilum was clear.	No obvious abnormality was found in the liver.	Ⅰ
36				with/without contrast	The shape and size of the liver are normal and the contour is regular. No abnormal density shadow is found in the liver parenchyma.	No obvious abnormality was found in the liver.	Ⅰ
37				with/without contrast	The shape and size of the liver are normal, the contour is regular, and the liver parenchyma is seen with multiple round like, irregular low-density foci, with clear boundary, about 4.0 × 3.4cm, no enhancement.	Multiple hepatic cysts are possible, re examination is recommended	Ⅲ
39				with/without contrast	The shape and size of the liver are normal, the contour is regular, the proportion of the liver lobes is normal, the liver fissure is not widened, and the structure of the hepatic hilum is clear. The density of liver parenchyma was uniform, and no abnormal density shadow was found.	No obvious abnormality was found in the liver.	Ⅰ
39				with/without contrast	The shape and size of the liver are normal, the contour is regular, the proportion of the liver lobes is normal, the liver fissure is not widened, and the structure of the hepatic hilum is clear. The density of liver parenchyma was uniform, and no abnormal density shadow was found.	No obvious abnormality was found in the liver.	Ⅰ
40				with/without contrast	The liver morphology is regular, the liver margin is smooth, and the proportion of each lobe is moderate. No obvious abnormal density shadow was found in the liver parenchyma. There is no dilatation of intrahepatic bile duct.	No obvious abnormality was found in the liver.	Ⅰ
42				with/without contrast	The shape and size of the liver were normal and the contour was regular. An irregular calcification was seen in the liver S6; A small round low-density focus with a diameter of about 0.8cm was seen in the liver S6, and no enhancement was found.	Small cyst and calcification of liver S6	Ⅱ
43				with/without contrast	The shape and size of the liver are as normal, and the contour is regular. The liver S2 and S6 show patchy high enhancement in the arterial phase and isodensity in the portal phase.	Possibility of transient abnormal perfusion of liver S2 and S6	Ⅱ
44				with/without contrast	The shape and size of the liver are normal, the contour is regular, the density of the liver parenchyma is uniform, and no abnormal density shadow is found. A nodular high-density shadow can be seen at the edge of the right lobe of the liver.	Calcification at the margin of the right lobe of the liver.	Ⅰ
45				with/without contrast	The shape of the liver is smooth and the proportion of each lobe is moderate. The density of liver parenchyma was normal.	No obvious abnormality was found in the liver.	Ⅰ
46				without contrast	The shape and size of the liver are normal, the contour is regular, the density of the liver parenchyma is reduced, the CT value is about 47hu, and the CT value of the spleen is about 54hu.	Fatty liver	Ⅲ
48				with/without contrast	The shape and size of the liver are normal, the contour is regular, the density of the liver parenchyma is uniform, and no abnormal density shadow is found.	No obvious abnormality was found in the liver.	Ⅰ
48	with/without contrast	The shape of the liver is smooth and the proportion of each lobe is moderate. In the arterial phase of enhanced scanning, the liver S6 can be seen with patchy high signal, with a range of about 1.6cm × 1.1cm, no abnormal signal was found in portal phase and extension phase. There were several small round non enhancement foci in the liver parenchyma.	The liver S6 is patchy and hyperintense. Considering the transient abnormal perfusion in arterial phase, it is suggested to follow up closely; Multiple hepatic cysts.				Ⅲ
48				without contrast	The shape and size of the liver are normal, the contour is regular, the density of the liver parenchyma is uniform, and no abnormal density shadow is found.	No obvious abnormality was found in the liver.	Ⅰ
49				with/without contrast	The shape and size of the liver are normal, the contour is regular, and there are many small round water like low-density shadows in the liver, with clear boundary and no enhancement. The larger one is about 0.7cm in diameter. Punctate high-density shadow can be seen in liver S5. Oval like mixed density shadow can be seen under the S8 capsule of the liver, with a size of about 1.3cm × 1.1cm, CT v…	Multiple small cysts in the liver	Ⅴ
49				with/without contrast	The shape and size of the liver are normal, the contour is regular, and there are many small round water like low-density shadows in the liver, with clear boundary and no enhancement. The larger one is about 0.7cm in diameter.	The possibility of hepatic subcapsular metastasis; Multiple small cysts in the liver	Ⅱ
50				with/without contrast	The shape and size of the liver were normal, the contour was regular, and the density of the liver parenchyma was reduced. The CT value was about 41hu, which was lower than the density of the spleen in the same layer.	Fatty liver	Ⅲ
51				with/without contrast	The shape and size of the liver are normal and the contour is regular. Small pieces of slightly low-density shadows can be seen at the junction of the left inner and outer lobes of the liver. The enhancement degree of the enhanced scan is weaker than that of the surrounding normal liver parenchyma.	The low-density focus at the junction of the left inner and outer lobes of the liver was consistent with the parafalx pseudofocus.	Ⅰ
52				with/without contrast	The shape and size of the liver are normal, and the contour is regular. The enhanced shadow of the hepatic parenchyma in the arterial phase is slightly higher than that in the hepatic S6, with a diameter of about 0.5cm. It is unclear in the venous phase.	Abnormal enhancement of liver S6	Ⅱ
52				with/without contrast	The liver morphology is regular, the liver margin is smooth, and the proportion of each lobe is moderate. The liver S6 is an irregular abnormal enhancement focus near the capsule, with a diameter of about 1.3cm, high enhancement in arterial phase and equal enhancement in portal phase.	Abnormal enhancement of liver S6 near the capsule. Abdominal MR examination is recommended.	Ⅳ
54				with/without contrast	The shape and size of the liver are normal, and the contour is regular. Circular like cystic density shadows can be seen in the liver S6 and S8, with diameters of about 1.6cm and 0.6cm respectively. The boundary is clear and there is no enhancement. A kind of round slightly low-density shadow can be seen in S7 of the liver, with a size of about 2.1cm × 1.9cm, the arterial phase mainly showed marg…	Hepatic S6 and S8 cysts, intrahepatic S7 hemangioma	Ⅱ
55				with/without contrast	The shape and size of the liver are normal, the contour is regular, and the density of the liver parenchyma is uniform. A quasi circular low-density shadow can be seen in the left lobe of the liver, with a diameter of 3.9cm. The boundary is clear and the edge is smooth. The CT value of plain scan is 5HU, and no enhancement is seen after enhancement. A low-density focus with a diameter of 1.1cm ca…	Low density shadow in left liver, cyst is possible. Low density in right liver, cyst? Or other? It is suggested that MRI examination be clear.	Ⅳ
56				with/without contrast	The shape and size of the liver are normal, and the contour is regular. The density shadow of quasi round water like liquid can be seen in S8 of the liver, with a size of about 1.0cm × 1.4cm, with clear boundary and no enhancement in enhanced scan.	Hepatic S8 cyst	Ⅱ
56	with/without contrast	The shape of the liver is smooth and the proportion of each lobe is moderate. There were multiple abnormal signals in the liver. T1w1 was isohypointense and T2WI was isointense. The larger signal was located in S7 and the size was about 6cm × 4.6cm, with obvious annular enhancement and delayed enhancement in the center of larger lesions. No enhanced water signal was also seen in liver S8.	Multiple liver lesions, combined with medical history, considered metastasis; Hepatic S8 cyst				Ⅴ
56				with/without contrast	The shape and size of the liver are normal, the contour is regular, the density of the liver parenchyma is uniform, and the quasi circular low-density foci can be seen in the right lobe of the liver, with clear boundaries and no obvious enhancement, 1.2cm, 3hu. The ratio of hepatic lobes was normal, the hepatic fissure was not widened, and the structure of hepatic hilum was clear.	The right lobe of the liver is a low-density lesion, and the cyst may be large. Please combine with the clinical examination.	Ⅳ
57				with/without contrast	The shape and size of the liver were normal and the contour was regular. The ratio of hepatic lobes was normal, the hepatic fissure was not widened, and the structure of hepatic hilum was clear. In arterial phase, the portal vein was visualized, and the bifurcation of the main portal vein was nodular. There was no obvious abnormality in the shape, size and density of bilateral adrenal glands. The…	No obvious abnormality was found in the liver.	Ⅰ
60				with/without contrast	The shape and size of the liver are normal, and the contour is regular. Multiple small round water like liquid low-density shadows can be seen in the liver parenchyma, and the larger one is about 0.8cm in diameter. There is no enhancement in the enhanced scan. A small piece of slightly low density shadow can be seen in S3 of the liver, with unclear boundary and maximum diameter of about 1.3cm. Th…	Small hepatic cyst; The liver S3 is a slightly low-density lesion, and metastasis is not excluded. Please make it clear in combination with clinical relevant examinations	Ⅳ
61				with/without contrast	The shape and size of the liver were normal, the contour was regular, and the density of the liver parenchyma was decreased, which was lower than that of the spleen at the same level; Cystic watery density shadow can be seen in S2 and S4 of the liver, with clear boundary and no enhancement in enhanced scan. The larger one is located in the left outer lobe, with a size of about 3.2cm × 2.5cm。	Multiple hepatic cysts may be large; The density of liver parenchyma is decreased, please combine with laboratory examination	Ⅲ
61	with/without contrast	The shape of the liver is smooth and the proportion of each lobe is moderate. Multiple watery signal shadows of different sizes were found in the liver parenchyma, but no enhancement was found. The larger one was located in S2, with a size of about 3.2 × 2.5㎝。	Multiple hepatic cysts.				Ⅱ
61				with/without contrast	The shape and size of the liver were normal, the contour was regular, and the density of the liver parenchyma was decreased, which was lower than that of the spleen at the same level; Cystic watery density shadow can be seen in S2 and S4 of the liver, with clear boundary and no enhancement in enhanced scan. The larger one is located in the left outer lobe, with a size of about 3.2cm × 2.5cm。	The possibility of multiple hepatic cysts; Fatty liver	Ⅲ
61				with/without contrast	The shape and size of the liver are normal, and the contour is regular. Cystic watery density shadow can be seen in S2 and S4 of the liver, with clear boundary. No enhancement is found in the enhanced scan. The larger one is located in the left outer lobe, with a size of about 3.1cm × 2.1cm。	Multiple hepatic cysts are possible, and follow-up observation is recommended	Ⅲ
61				with/without contrast	The shape and size of the liver are normal, and the contour is regular. Cystic watery density shadow can be seen in S2 and S4 of the liver, with clear boundary. No enhancement is found in the enhanced scan. The larger one is located in the left outer lobe, with a size of about 3.1cm × 2.1cm。	Multiple hepatic cysts may be large, and follow-up observation is recommended	Ⅲ
62				with/without contrast	The shape and size of the liver are normal and the contour is regular. Small low-density foci with a diameter of 0.8cm can be seen in the liver S5. On plain scan, 18hu, the edges are slightly blurred, and no clear enhancement is seen after enhancement.	Liver S5 low-density focus, abdominal enhanced MR examination is recommended	Ⅳ
63				with/without contrast	The shape and size of the liver are normal and the contour is regular. Small nodular low-density foci can be seen in the upper segment of the right lobe of the liver, with a diameter of about 0.9CM. After the enhancement, the arterial phase is significantly enhanced, about 198hu. The portal phase and delayed scanning show equal density. The ratio of hepatic lobes was normal, the hepatic fissure w…	Nodular and obvious enhancement foci in the arterial phase of the right lobe of the liver. Hemangioma is possible. Observation is recommended.	Ⅲ
64				with/without contrast	The volume of the liver is slightly small, the edge is wavy, the density of the liver parenchyma is uniform, and multiple nodular slightly low-density shadows can be seen in the liver. The largest one is located in S8, the boundary is unclear, the diameter is about 2.6cm, the CT value on plain scan is about 39hu, the CT value on enhanced scan is significantly enhanced in arterial phase, the CT va…	1. Cirrhosis, splenomegaly, a small amount of ascites, portal hypertension, formation of portal systemic collateral circulation; 2. There are multiple blood supply rich nodules in the liver, and liver cancer may occur (li-rads 4-5). Please combine with the clinic.	Ⅲ
65				with/without contrast	The shape and size of the liver are normal, and the contour is regular. A round like slightly low-density shadow can be seen in the liver S4, with a size of about 1.2cm × 1.0cm, nodular centripetal filling can be seen in the venous phase of enhanced scanning. Another slightly low-density lesion with a diameter of about 0.8 cm was seen in S7 of the liver. The arterial phase of enhanced scan showed…	Liver S4 is a slightly low-density lesion. Atypical hemangioma should be considered first. Follow up and reexamination are recommended; Hepatic S7 hemangioma	Ⅲ
66				with/without contrast	The liver morphology is regular, the liver margin is smooth, and the proportion of each lobe is moderate. Irregular low-density shadows can be seen at the junction of S7 and S8 of the liver. The CT value is about 38hu and the size is about 5.8cm × 4.3cm。 The boundary is clear, and the edge is nodular and gradually filled with enhancement after enhancement. In hepatic S5, there is an enhancement f…	Hemangioma at the junction of S7 and S8; Abnormal enhancement foci of liver S5 and S7. Considering the possibility of hemangioma, please combine with relevant examinations	Ⅳ
66	with/without contrast	Abnormal signal shadow can be seen in S7 and S5 of the liver, and the larger one is located in S7 with a size of about 4.5cm × 4.2cm, low signal on T1WI, high signal on T2WI, DWI and ADC, enhanced blood pool like nodules in the arterial phase, and enhanced centripetal filling in the delayed phase.	Hepatic S7 and S5 hemangioma				Ⅱ
67				with/without contrast	The intestinal wall of the middle and lower segment of the rectum is thickened, and an irregular solid mass can be seen. The thickest part of the intestinal wall is about 1.7cm, the length of the affected intestinal tube is about 7.0cm, the distal end is about 7.0cm from the anal margin, and the distance from the puborectal ring is about 4.3cm. On plain scan, the shape and size of the liver are n…	Multiple intrahepatic metastases may involve inferior vena cava, right hepatic vein and middle hepatic vein	Ⅴ
67	with/without contrast	The shape and size of the liver are normal, the contour is irregular, and multiple irregular abnormal signals can be seen in the liver parenchyma. Some of them are fused into pieces, and the largest is located in S7 and S8, with a diameter of about 7.2cm. T1WI showed nonuniform medium low signal intensity, T2WI showed nonuniform medium high signal intensity, with patchy slightly low signal area i…	Multiple abnormal signals in the liver may lead to metastasis and involvement of the second hepatic portal				Ⅴ
68				with/without contrast	The shape and size of the liver are normal and the contour is regular. Multiple cystic watery density shadows can be seen in the liver parenchyma. The larger one is about 1.8cm in diameter. No enhancement is seen after enhancement.	Multiple hepatic cysts	Ⅱ
69				with/without contrast	The liver morphology was normal, and small round slightly low-density shadow was seen in liver S5, with unclear boundary and no enhancement. There is no dilatation of the intrahepatic and extrahepatic bile ducts.	Liver S5 small round border is not clear, slightly low-density shadow, the nature is undetermined, it is recommended to review regularly	Ⅲ
70				with/without contrast	The shape and size of the liver are normal and the contour is regular. A small round water like liquid low-density shadow with a size of about 0.7cm is seen in S2 of the liver. No enhancement is seen after enhancement.	Small cyst of liver S2	Ⅱ
71				with/without contrast	Multiple round like slightly low-density shadows of different sizes were seen in the liver parenchyma, with unclear boundaries. The enhanced scan lesions showed irregular ring enhancement, and the "bull's eye" sign was seen in some lesions; The largest lesion was located in the right liver, with a size of about 5.3cm × 8.7cm； Local hepatic capsule collapse; The left hepatic vein and the left bran…	Multiple liver metastases are possible, enhancement or MRI is recommended	Ⅴ
71				without contrast	The shape and size of the liver were normal and the surface was smooth. Multiple round like slightly low-density shadows of different sizes are seen in the liver parenchyma, with unclear boundaries; The largest lesion was located in the right liver, with a size of about 5.3cm × 8.7cm； The local liver capsule shrinks.	Multiple liver metastases may occur. The left hepatic vein and the left branch of portal vein are not clear locally, except for the involvement	Ⅳ
74				with/without contrast	The shape and size of the liver are normal, the contour is regular, the density of the liver parenchyma is uniform, and no abnormal density is found. The ratio of hepatic lobes was normal, the hepatic fissure was not widened, and the structure of hepatic hilum was clear.	No obvious abnormality was found in the liver.	Ⅰ
75				without contrast	The shape and size of the liver are normal, the contour is regular, the density of the liver parenchyma is uniform, and no abnormal density shadow is found.	No obvious abnormality was found in the liver.	Ⅰ
76				with/without contrast	The size and shape of the liver are normal, the liver surface is smooth, the liver fissure is not wide, and no abnormal lesions are found in the liver parenchyma.	No obvious abnormality was found in the liver.	Ⅰ
77				with/without contrast	The shape and size of the liver are normal, the contour is regular, and multiple nodular low-density shadows can be seen in the liver. The larger one is located in the seventh segment of the liver, with a diameter of about 0.7cm. No obvious enhancement is found in the enhanced scan. The right posterior segment of the liver showed localized wedge-shaped enhancement in the arterial phase, but not i…	Multiple cysts in liver	Ⅲ
77				with/without contrast	The shape and size of the liver are normal and the contour is regular. Multiple nodular low-density shadows can be seen in the liver. The larger one is located in the liver S7, with a diameter of about 0.9CM. No obvious enhancement is found in the enhanced scan.	There are multiple low-density foci in the liver, and the cysts may be large.	Ⅱ
77	without contrast	The shape of the liver is smooth and the proportion of each lobe is moderate. Two circular abnormal signal shadows can be seen in S8 of the liver. On T2WI, it is a circular slightly high signal with equal signal in the center. On T1WI, it is a slightly low signal with equal signal in the center. On DWI, it is a circular low signal with low signal in the center. The boundary is clear, and the diam…	Focal fatty liver in the fourth segment of liver; Multiple hepatic cysts.				Ⅴ
77	without contrast	The shape of the liver is smooth and the proportion of each lobe is moderate. The abnormal signal shadow in the liver S7 and S8 is 10.5cm × 6.7cm × 7.4CM, with visible lobes, T2WI is circular slightly high signal, the center is equal signal, T1WI is slightly low signal, DWI is circular high signal, the center is low signal, the boundary is clear, the ADC image is low signal, and the interior is h…	The possibility of focal fatty liver; Multiple hepatic cysts.				Ⅴ
77				with/without contrast	The shape and size of the liver are normal, the contour is regular, the density of the liver parenchyma is uniform, and several small circular low-density foci can be seen in the liver. The boundary is clear and no obvious enhancement is seen after enhancement. The ratio of hepatic lobes was normal, the hepatic fissure was not widened, and the structure of hepatic hilum was clear.	1. Multiple cysts in the liver. 2. In the arterial phase, the right posterior segment of the liver showed localized wedge-shaped enhancement. Considering the possibility of abnormal hepatic focal perfusion, further examination or reexamination is recommended.	Ⅱ
77	with/without contrast	The shape of the liver is smooth, the ratio of the left and right lobes is moderate, and there are abnormal signal shadows in the left lobe of the liver near the inner edge of the liver, with a range of about 1.7 * 0.9CM. The boundary is acceptable, showing obvious high signal in T2WI, high signal in the same phase and low signal in the opposite phase in T1WI. After intravenous injection of GD DT…	Hepatic S8 metastasis is possible; There are multiple small cysts in the liver.				Ⅲ
77	with/without contrast	The shape of the liver is smooth, the ratio of the left and right lobes is moderate, and small pieces of abnormal signal shadow are seen in the fourth segment of the liver, with a size of about 1.4 × 0.8cm, clear boundary, high signal in the same phase on T1WI, decreased signal in the opposite phase, and equal and high signal on T2WI; In the liver parenchyma, multiple small water signal nodules w…	Hepatic S7 and S8 metastases; Multiple small cysts of the liver				Ⅲ
78				with/without contrast	The shape and size of the liver are normal, the contour is regular, and the density of the liver parenchyma is slightly reduced. The CT value of the plain scan is about 47hu, which is slightly lower than that of the spleen in the same layer (the CT value is about 54hu). Multiple quasi circular water like liquid density foci can be seen in the liver, but no enhancement is seen after enhancement.	Fatty liver; There are many low-density foci in the liver, and the possibility of cysts is high.	Ⅲ
78	with/without contrast	The shape of the liver is normal, the outer edge is smooth, the ratio of the left and right lobes is moderate, and the signal intensity difference between the same and opposite phases of the liver parenchyma is large. During the portal vein phase of intravenous injection of GD DTPA, sheet-like low signal can be seen at the SIV segment of the left lobe of the liver near the hepatic fissure, but it…	1. Abnormal enhancement foci in the left lobe of the liver, excluding metastases, please combine with the clinic. 2. Fatty liver. 3. Multiple hepatic cysts are possible.				Ⅳ
79				with/without contrast	The shape and size of the liver were normal, the contour was regular, and no abnormal localized density shadow was found.	Mild fatty liver	Ⅲ
80				with/without contrast	The shape and size of the liver are normal, the contour is regular, the density of the liver parenchyma is uniform, and no abnormal density shadow is found.	No obvious abnormality was found in the liver.	Ⅰ
81				without contrast	The shape and size of the liver are normal and the contour is regular. No abnormal density shadow is found in the liver parenchyma.	No obvious abnormality was found in the liver.	Ⅰ
82				with/without contrast	The shape of the liver is normal, the contour is regular, the density of the liver parenchyma is uniform, and a number of circular low density can be seen in it, with a diameter of about 2-4mm, clear boundary and no obvious enhancement.	There are many small low-density foci in the liver, and cysts are possible. It is recommended to review other	Ⅲ
83				with/without contrast	The shape and size of the liver are normal and the contour is regular. There are many round like cystic low-density nodules in the liver parenchyma. The large ones are located in the left inner lobe, with clear boundaries. Short linear dense shadows are seen at the edges, with a diameter of about 3.2cm. No obvious enhancement is seen. The ratio of hepatic lobes was normal, the hepatic fissure was…	Multiple hepatic cysts, calcification at the edge of left inner lobe lesions, please combine with the clinical	Ⅲ
84				with/without contrast	The shape and size of the liver are normal, the contour is regular, and there are multiple round like low-density shadows of different sizes in the liver. The enhancement scan has no enhancement, and the larger one is about 0.9CM.	Multiple cyst of liver	Ⅱ
84				with/without contrast	The shape of the liver is normal, the contour is regular, and there are multiple round like low-density foci in the liver parenchyma, with clear boundaries and no clear enhancement. The largest one is about 1.4cm × 1.0cm。	Multiple low-density foci in the liver, cysts may	Ⅱ
84				with/without contrast	The shape and size of the liver are normal, the contour is regular, the density of the liver parenchyma is uniform, and multiple low-density foci can be seen in the liver, the largest one is about 0.8cm, and the edge is smooth. The ratio of hepatic lobes was normal, the hepatic fissure was not widened, and the structure of hepatic hilum was clear.	Multiple small cysts in the liver	Ⅱ
85				with/without contrast	The shape and size of the liver are normal, the contour is regular, and the density of the liver parenchyma is uniform. Small pieces of slightly low-density shadows are seen in the S2 of the liver. The lesions in the arterial phase of the enhanced scan are significantly enhanced, and the isodensity shadows are present in the equilibrium phase, with a diameter of about 0.8cm. Small round water lik…	1. Liver S2 small blood rich nodule, hemangioma? Please recheck; 2. Multiple small cysts in the liver; 3. The low-density focus of liver S6 is undetermined in nature. Please consider the clinical situation and suggest further MRI enhancement examination.	Ⅳ
85	with/without contrast	The shape of the liver is smooth and the proportion of each lobe is moderate. Abnormal strip signal is seen in liver S6, about 2.0cm in size × 0.6cm, clear boundary, high signal on T2WI, low signal on T1WI, no enhancement on the main body of enhanced scan, and linear delayed enhancement on the edge. A kind of circular abnormal signal can be seen near the left longitudinal fissure of the liver S3 …	1. The abnormal signal of hepatic S6 strip, considering the possibility of necrotic nodules, please combine the clinical history and recheck; 2. Compared with the CT images of S3 and 5 hemangiomas of the liver on April 20, 2018, the original CT showed small nodules with high enhancement in S2 arterial phase, but the MR images did not show clearly; 3. Multiple hepatic cysts; 4. Liver iron overload…				Ⅲ
86				with/without contrast	The shape and size of the liver are normal, the contour is regular, and no clear abnormal density focus is found. There is no abnormality in shape, size and density.	No obvious abnormality was found in the liver.	Ⅰ
87				with/without contrast	The shape and size of the liver are normal, the contour is regular, and the density of the liver parenchyma is even and slightly lower than that of the spleen in the same layer.	Mild fatty liver	Ⅲ
90				with/without contrast	The shape and size of the liver are normal, the contour is regular, the density of the liver parenchyma is uniform, and no abnormal density shadow is found. Multiple high-density shadows were seen at the liver margin.	High density shadow of liver margin, please combine with clinical history	Ⅲ
91				with/without contrast	The volume of the right lobe of the liver is increased, and multiple watery density shadows of different sizes can be seen in the liver parenchyma. The largest one is located in S8 of the liver, with a size of 2.3 × 2.6cm, no enhancement was found.	Multiple cyst of liver	Ⅱ
92				with/without contrast	The shape and size of the liver are normal and the contour is regular. No abnormal density shadow is found in the liver parenchyma.	No obvious abnormality was found in the liver.	Ⅰ
93				with/without contrast	The shape and size of the liver are normal and the contour is regular. Two round like enhanced nodules in arterial phase can be seen in S2 and S6 of the liver. The density of the liver parenchyma is similar in plain scan and venous phase, and the boundary is unclear.	Abnormal enhancement shadow in intrahepatic arterial phase, transient abnormal perfusion? other? Follow up is recommended	Ⅲ
93	with/without contrast	The liver morphology was normal and the contour was regular. The liver S6 can be seen with a size of about 1.7cm × 1.3cm irregular abnormal signal, isointense on T1WI, isointense on T2WI, no signal increase on DWI, and no decrease in the signal of the focus on the opposite phase compared with the same phase; On contrast-enhanced scan, the lesions in arterial phase were significantly enhanced; The…	Irregular nodular foci in liver S6. Focal nodular hyperplasia (FNH) should be considered first. It is suggested that MRI should be enhanced if necessary				Ⅲ
94				with/without contrast	The shape and size of the liver are normal and the contour is regular. No abnormal density shadow is found in the liver parenchyma.	No obvious abnormality was found in the liver.	Ⅰ
95				with/without contrast	The shape and size of the liver were normal and the contour was regular; In contrast-enhanced scan, small abnormal enhancement areas were seen in S5 and S8 of the liver in arterial phase, the larger one was located in S5, with a diameter of about 0.9CM, and the density was equal in plain scan and portal phase; Calcification can be seen under the capsule of liver S7.	Abnormal enhancement focus in intrahepatic arterial phase, considering abnormal perfusion, it is suggested to reexamine or further MRI examination if necessary; Subcapsular calcification of liver S7	Ⅲ
95	with/without contrast	The shape of the liver is smooth and the proportion of each lobe is moderate. In the early arterial phase of arterial enhancement scan, small nodular high enhancement shadows can be seen in the liver S8 and the left half of the liver, with clear boundaries. Other sequences and time phases have not been clearly shown. There was no dilatation of the intrahepatic and extrahepatic bile ducts. After e…	1. There are multiple small nodular high enhancement foci in the intrahepatic arterial phase. Considering the local nodular abnormal perfusion, follow-up observation is recommended; 2. It is possible that calcification under S7 capsule of liver;				Ⅲ
97				with/without contrast	The shape and size of the liver are normal, the contour is regular, the transient perfusion of the S2 segment of the liver is abnormal in the arterial phase, the local density is still slightly high in the venous phase, and the boundary with the hepatic vein is unclear.	Transient perfusion abnormality of liver S2 is closely related to hepatic vein, except vascular malformation. Further examination is required if necessary	Ⅲ
98				with/without contrast	The shape and size of the liver are normal, the contour is regular, and the density of the liver parenchyma is uniform. In S3, a density shadow of water sample liquid with a diameter of about 0.7cm without enhancement is seen, and the boundary is clear and smooth. No abnormal density shadow was found in other liver parenchyma.	The small cyst of liver S3 may be large, and it is recommended to follow up and reexamine other	Ⅲ
99				with/without contrast	The shape and size of the liver are normal, the contour is regular, the density of the liver parenchyma is uniform, and no abnormal density shadow is found. The ratio of hepatic lobes was normal, the hepatic fissure was not widened, and the structure of hepatic hilum was clear.	No obvious abnormality was found in the liver.	Ⅰ
101				with/without contrast	The shape and size of the liver are normal, the contour is regular, the density of the liver parenchyma is uniform, and no abnormal density shadow is found.	No obvious abnormality was found in the liver.	Ⅰ
101				without contrast	The shape and size of the liver were normal, the contour was regular, and the density of the liver parenchyma was diffusely reduced. The CT value was about 45hu, lower than that of the spleen at the same level (51hu).	Fatty liver	Ⅲ
102				with/without contrast	The shape and size of the liver are normal, the contour is regular, the density of the liver parenchyma is uniform, and no abnormal density shadow is found.	No obvious abnormality was found in the liver.	Ⅰ
103				with/without contrast	The shape and size of the liver are normal, and the contour is regular. Multiple patchy high enhancement areas in the arterial phase can be seen in the liver parenchyma, and isodense in the venous phase.	There are multiple patchy high enhancement areas in the liver. Considering the possibility of abnormal perfusion, dynamic observation or MR enhancement examination is recommended	Ⅲ
104				with/without contrast	The shape and size of the liver are normal, the contour is regular, the density of the liver parenchyma is uniform, and multiple punctate high density can be seen in the liver S8.	Multiple punctate calcifications in liver S8	Ⅱ
105				without contrast	The shape and size of the liver are normal, the contour is regular, the density of the liver parenchyma is uniform, and no abnormal density shadow is found.	No obvious abnormality was found in the liver.	Ⅰ
105				with/without contrast	The shape and size of the liver are normal, and the contour is regular. Patchy high enhancement can be seen in the liver in the arterial phase, but no clear indication is seen in other phases.	Transient intrahepatic enhancement in arterial phase, considering the possibility of abnormal perfusion, please review in combination with clinical recommendations	Ⅲ
107				with/without contrast	The shape and size of the liver are normal and the contour is regular. Small round water like low-density shadows can be seen in S2 of the liver, with a diameter of about 0.5cm and no enhancement.	Low density focus of liver S2, cyst? Suggested orbit	Ⅲ
108				with/without contrast	The shape and size of the liver are normal, and the contour is regular. Multiple round like water like liquid density shadows of different sizes are seen in the liver parenchyma, with clear boundaries and no enhancement. The largest one is located in S6, with a diameter of about 1.7cm. The density of other liver parenchyma was uniform, and no abnormal density shadow was found.	Multiple cyst of liver	Ⅱ
109				with/without contrast	The shape and size of the liver were normal and the contour was regular. The density of the liver was slightly lower than that of the spleen in the same layer. Multiple round like low-density shadows are seen in the liver. The larger one is located in the liver S5, with a diameter of about 1.4cm. The CT value on plain scan is about 9hu, and no enhancement is found on enhanced scan.	Multiple hepatic cysts, please combine with clinical follow-up observation; Mild fatty liver.	Ⅲ
110				with/without contrast	The shape and size of the liver are normal, the contour is regular, the density of the liver parenchyma is uniform, and multiple low-density foci can be seen. The diameter of the larger one is about 3.1cm, and the CT value on plain scan is about 8hu. No enhancement is seen after enhancement. The ratio of hepatic lobes was normal, the hepatic fissure was not widened, and the structure of hepatic h…	Multiple hepatic cysts.	Ⅱ
111				with/without contrast	The shape and size of the liver were normal and the surface was smooth. There were multiple round like slightly low-density shadows in the liver, with CT value of 45hu and unclear boundary, and the largest one was about 2.2cm × 3.1cm (S6). In the arterial phase, there was slight peripheral enhancement, and in the venous phase, there seemed to be progressive enhancement toward the center of the le…	There are multiple low-density shadows in the liver, and the metastasis may be large. Follow up is recommended; Multiple cyst of liver	Ⅳ
111	with/without contrast	The shape of the liver is smooth, the ratio of each lobe is normal, and the hepatic fissure is not widened. There are many small nodular abnormal signals in the liver, the largest of which is about 1.1cm long and located in S6. T1WI is slightly low signal, t2wi-fs is slightly high signal, DWI image is high signal, and ADC image is not clear. Circular enhancement can be seen in arterial phase and …	1. There are multiple abnormal signal shadows in the liver, and metastasis is possible. Please combine with relevant examinations and suggest reexamination; 2. Multiple cysts in the liver.				Ⅳ
112				without contrast	The shape and size of the liver are normal and the contour is regular. No abnormal density shadow is found in the liver parenchyma.	No obvious abnormality was found in the liver.	Ⅰ
114				without contrast	The shape and size of the liver are normal, the contour is regular, and there are many round like low-density shadows in the liver. The largest one is located in S7, with a diameter of about 2.2cm and a CT value of about 19hu.	Multiple cyst of liver	Ⅲ
114				with/without contrast	The shape and size of the liver are normal, the contour is regular, and there are many round like low-density shadows in the liver. The largest one is located in S7, with a diameter of about 2.2cm. No enhancement is found in each phase of the enhanced scan, and the boundary is sharp.	Multiple hepatic cysts are possible. Please further enhance the examination when necessary	Ⅱ
114	with/without contrast	The shape and size of the liver are normal, the contour is regular, and the abnormal signal with slightly irregular shape can be seen in the liver S7. It shows high signal on T1WI / T2WI, with clear boundary, and no clear enhancement after enhancement, with a diameter of about 2.6cm. Several circular water like signal shadows of different sizes were also seen in the liver parenchyma, without enha…	The left hemihepatic artery stage is slightly enhanced nodule, abnormal perfusion is possible, and dynamic observation is recommended; Circular enhanced nodule of liver S2, dynamic observation is recommended; Multiple hepatic cysts may				Ⅲ
115				with/without contrast	The shape and size of the liver are normal and the contour is regular. Several quasi circular low-density foci can be seen in the liver S4 and S7, and the larger one is about 4.4 × 3.3cm, the CT value of plain scan was about 5HU, and no enhancement was found in enhanced scan. The ratio of hepatic lobes was normal, the hepatic fissure was not widened, and the structure of hepatic hilum was clear.	Multiple hepatic cysts are possible, please follow up	Ⅲ
116				with/without contrast	The shape of the liver is normal and the contour is regular. There are many round like water like liquid density shadows in the liver without enhancement. The largest one is located in S2 of the liver, with a diameter of about 1.6cm.	Multiple cyst of liver	Ⅱ
117				with/without contrast	The shape and size of the liver are normal, the contour is regular, the density of the liver parenchyma is uniform, and a small round calcification is seen in the liver S6. Circular enhancement foci with a diameter of about 0.5cm can be seen in S4 of arterial phase, and isodense in venous phase.	Small calcification of liver; High enhancement focus in hepatic S4 arterial phase, considering small hemangioma or abnormal perfusion, dynamic observation is recommended	Ⅲ
120				with/without contrast	The shape and size of the liver are normal, and the contour is regular. Small circular water density shadows are seen at the junction of S7 and 8 of the liver. The boundary is clear, and there is no enhancement after enhancement. The diameter is about 0.6cm.	Small cyst at the junction of S7 and 8 of liver	Ⅱ
121				without contrast	The shape and size of the liver are normal, the contour is regular, the density of the liver parenchyma is uniform, and dense foci can be seen in the liver S8.	S8 dense focus of liver	Ⅱ
122				with/without contrast	The shape and size of the liver are normal and the contour is regular. There are many round like low-density foci in the liver parenchyma. No enhancement is found in the enhanced scan, and the diameter is about 0.2cm.	Multiple small cysts of the liver	Ⅱ
123				with/without contrast	The shape and size of the liver are normal and the contour is regular. Circular low-density foci with a diameter of about 0.8cm and a CT value of about 8hu can be seen in the liver S3. No enhancement is seen after enhancement.	Low density lesions in the liver, cysts may	Ⅱ
125				with/without contrast	The shape and size of the liver are normal, the contour is regular, the density of the liver parenchyma is uniform, and no abnormal density shadow is found. The ratio of hepatic lobes was normal, the hepatic fissure was not widened, and the structure of hepatic hilum was clear.	No obvious abnormality was found in the liver.	Ⅰ
126				with/without contrast	The shape and size of the liver are normal, the contour is regular, the density of the liver parenchyma is uniform, and there is no abnormal density and abnormal enhancement.	No obvious abnormality was found in the liver.	Ⅰ
127				with/without contrast	There were no abnormal changes in liver, gallbladder, pancreas, spleen and right kidney.	No obvious abnormality was found in the liver.	Ⅰ
128				with/without contrast	The shape and size of the liver are normal, and the contour is regular. Small nodular low-density foci can be seen in the third and sixth segments of the liver in the arterial and venous phases, with a maximum diameter of about 0.8cm. Plain scan shows that it is not clear. The density of the remaining liver parenchyma decreased diffusely, and the CT value was about 34hu, which was lower than that…	Multiple cystic space occupying lesions in the liver, cysts? other? Please make further examination in combination with the clinical conditions. 3. Mild fatty liver.	Ⅳ
129				without contrast	Several slightly low-density shadows can be seen in the left and right lobes of the liver. The largest one is located in S8 of the liver, with a size of about 2.7cm × 2.5cm and the CT value was 34hu. Several quasi circular water sample density shadows can also be seen, with clear boundaries. The largest one is located in S7 segment, with a size of about 0.8cm and a CT value of about 4.7hu.	1. Multiple hemangiomas of the liver. 2. Multiple hepatic cysts.	Ⅳ
129				with/without contrast	There are many low-density shadows in the liver parenchyma, which are round like, with clear boundary and smooth edge. The largest one is located in S7 segment, with a size of about 1.54 * 1.45cm. The CT value is about 7hu in plain scan, and no obvious enhancement is seen after enhanced scan. Several slightly low-density shadows can be seen in the left and right lobes of the liver, with sizes of …	The liver and spleen often have slightly low-density foci, and CT or MRI enhancement scan is recommended; The possibility of multiple hepatic cysts	Ⅱ
131				with/without contrast	On plain scan, the ratio of hepatic lobes was normal, the hepatic fissure was not widened, and the hilar structure was clear. The shape and size of the liver are normal, the contour is regular, the density of the liver parenchyma is uniform, and no abnormal density shadow is found. After enhancement, small pieces of low density shadow are seen in S8, with a maximum diameter of about 0.5cm, and th…	Small liver cysts are possible.	Ⅱ
131	with/without contrast	The appearance of the liver is smooth, and the proportion of each lobe is moderate. A class of circular abnormal signals can be seen in segment VIII, with low signal on T1WI and high signal on T2WI. After intravenous injection of contrast agent, no enhancement is found in the enhanced scanning focus, and no clear abnormal signal is found in the left side of the gallbladder fossa. The morphology o…	Small hepatic cyst.				Ⅱ
132				with/without contrast	The shape and size of the liver are normal and the contour is regular. A calcification point can be seen in the left lobe of the liver. The ratio of hepatic lobes was normal, the hepatic fissure was not widened, and the structure of hepatic hilum was clear.	Calcification of left lobe of liver.	Ⅱ
133				with/without contrast	The liver morphology is regular, the liver margin is smooth, and the proportion of each lobe is moderate. Multiple small cystic watery liquid density shadows can be seen in the liver parenchyma, and the larger ones are about 0.5cm in diameter.	The possibility of multiple small hepatic cysts;	Ⅱ
133	without contrast	The shape of the liver is smooth and the proportion of each lobe is moderate. At the junction of S8 and S4 of the liver, there are quasi circular abnormal signal foci with a diameter of about 0.4cm. On T2WI, there are high signals with smooth and sharp edges and clear boundaries. On DWI (b = 0), small round slightly high signal was seen in S8 of liver. There is no dilatation of the intrahepatic a…	Small cysts at the junction of S8 and S4 of the liver are possible; Liver S8 abnormal signal, observation is recommended.				Ⅲ
134				with/without contrast	The shape and size of the liver are normal, the contour is regular, and the density of the liver parenchyma is uniform. A class of circular low-density shadow is seen in the liver S7, and the CT value on plain scan is about -1.7hu. The diameter is about 2.2cm; No enhancement was found on enhanced scan. Small low-density foci can be seen near the gallbladder in liver S4, which is suspicious of enh…	Liver S4 is a suspicious enhancement lesion with undetermined nature, and further liver MR examination is recommended; Hepatic S7 cyst	Ⅳ
134	with/without contrast	The shape of the liver is smooth and the proportion of each lobe is moderate. There were multiple cystic fluid signal shadows in the liver, and the larger one was located in the liver S7, with a size of about 2.9cm × 2.2cm, unreinforced; There were many small nodular and patchy high enhancement foci in the liver in the arterial phase, and the enhancement of the liver parenchyma was similar in the…	1. Multiple cysts in the liver; 2. The possibility of multiple abnormal perfusion in liver; 3. There are multiple abnormal signals under the S3 capsule of the liver and in S5 and 7 of the liver. Considering benign changes, hemangioma? Abnormal vascular shadow? Please make dynamic observation in combination with clinical recommendations;				Ⅲ
137	with/without contrast	The appearance of the liver is smooth, the ratio of left and right lobes is moderate, there is no abnormal signal in the liver parenchyma, and there is no sign of dilatation of the intrahepatic and extrahepatic bile ducts.	No obvious abnormality was found in the liver.				Ⅰ
137				without contrast	The shape and size of the liver are normal and the contour is regular. Small round low density can be seen in the right lobe of the liver. The ratio of hepatic lobes was normal, the hepatic fissure was not widened, and the structure of hepatic hilum was clear.	Small cysts in the right lobe of the liver are possible.	Ⅱ
137				with/without contrast	The shape and size of the liver are normal, the contour is regular, and small round low density can be seen in the right lobe of the liver, without enhancement. The ratio of hepatic lobes was normal, the hepatic fissure was not widened, and the structure of hepatic hilum was clear.	Low density lesion in the right lobe of the liver, cyst considered.	Ⅱ
138				with/without contrast	The shape of the liver is normal, the contour is regular, the density of the liver parenchyma is uniform, no abnormal density shadow is found in the parenchyma, and calcification can be seen in the right hepatic margin, with a diameter of about 0.4cm.	Calcification of right hepatic margin	Ⅱ
138				with/without contrast	The liver morphology was normal, the contour was regular, and the density of liver parenchyma was uniform in plain scan; On contrast-enhanced scan, low density of 0.5cm can be seen in liver S2, and the enhancement degree is low. In liver S4, nodule like relatively low-density shadow can be seen in the parahepatic vein phase, with a diameter of about 1.2cm and a clear boundary. Calcification can b…	Low density focus of liver S2, small cyst is possible; Is there a slightly low density lesion in liver S4 and a false lesion near hepatic fissure? Please review	Ⅲ
139				with/without contrast	The shape and size of the liver are normal, the contour is regular, the density of the liver parenchyma is uniform, and no abnormal density shadow is found.	No obvious abnormality was found in the liver.	Ⅰ
140				with/without contrast	The shape and size of the liver are normal, the contour is regular, the density of the liver parenchyma is uniform, and no abnormal density shadow is found. The ratio of hepatic lobes was normal, the hepatic fissure was not widened, and the structure of hepatic hilum was clear.	No obvious abnormality was found in the liver.	Ⅰ
140				with/without contrast	The shape and size of the liver are normal, the contour is regular, the density of the liver parenchyma is uniform, and no abnormal density shadow is found. The ratio of hepatic lobes was normal, the hepatic fissure was not widened, and the structure of hepatic hilum was clear.	No obvious abnormality was found in the liver.	Ⅰ
141				with/without contrast	The shape and size of the liver are normal, and the contour is regular. A circular like low-density shadow with a diameter of about 0.4cm can be seen in the liver S7. There is no enhancement in the enhanced scan. In S2, S5 and S8 of the liver, multiple small nodular high enhancement lesions can be seen in the arterial phase. In the venous phase, they are isodense, with a diameter of about 0.5cm.	The possibility of hepatic S7 small cyst is high; There were multiple small nodular high enhancement lesions in S2, S5 and S8 arterial phase of the liver, and follow-up observation is recommended	Ⅲ
142				with/without contrast	The shape and size of the liver are normal, the contour is regular, and the density of the liver parenchyma is uniform.	No obvious abnormality was found in the liver.	Ⅰ
145				with/without contrast	The shape of the liver is normal, the contour is regular, the density of the liver parenchyma is uniform, and no abnormal density shadow is found in the parenchyma.	No obvious abnormality was found in the liver.	Ⅰ
146	with/without contrast	The shape of the liver is smooth and the proportion of each lobe is moderate. Abnormal signal with a diameter of 1.2cm can be seen in liver S6, slightly high signal on T2WI, slightly low signal on T1WI, and high signal on DWI. After enhancement, the lesions show moderate enhancement in circular artery phase, blurred boundary, and low signal in delayed phase. Multiple round like abnormal signals w…	Abnormal signal of liver S6, nature undetermined, metastasis excluded, please review in combination with clinical recommendations;				Ⅳ
148				with/without contrast	The shape and size of the liver are normal and the contour is regular. No abnormal density shadow is found in the liver parenchyma.	No obvious abnormality was found in the liver.	Ⅰ
150				with/without contrast	The shape and size of the liver are normal and the contour is regular. Multiple low-density foci of different sizes can be seen in the liver. The larger ones are about 2.7x2.1cm in size. The CT value on plain scan is about 8hu. No obvious enhancement is seen after enhancement. The ratio of hepatic lobes was normal, the hepatic fissure was not widened, and the structure of hepatic hilum was clear.	There are multiple low-density foci in the liver, some of which are considered to be cysts, and some of which are of undetermined nature. It is recommended to reexamine or further check.	Ⅳ
152				with/without contrast	The shape and size of the liver are normal, the contour is regular, and there are multiple round water like low-density foci of different sizes in the liver, with clear boundaries and no enhancement, and the largest is 1.6cm × 1.1cm, and multiple punctate calcifications were seen in the liver S7 near the diaphragmatic top.	Intrahepatic calcification; Multiple hepatic cysts; Some small low-density lesions in the liver, except for further MR examination	Ⅳ
153				with/without contrast	The shape and size of the liver are normal, the contour is regular, the density of the liver parenchyma is uniform, and the density of the liver is lower than that of the spleen in the same layer.	Fatty liver;	Ⅲ
155				with/without contrast	The shape and size of the liver are normal, the contour is regular, the density of the liver parenchyma is uniform, and no abnormal density shadow is found. The ratio of hepatic lobes was normal, the hepatic fissure was not widened, and the structure of hepatic hilum was clear.	No obvious abnormality was found in the liver.	Ⅰ
156	without contrast	The shape of the liver is smooth and the proportion of each lobe is moderate. Multiple round like abnormal signals can be seen in the liver, with low signal on T1WI and high signal on T2WI, and the larger signal is about 5.5cm × 4.7cm, with clear boundary.	There are multiple water rich lesions in the liver. Multiple cysts may be considered. If necessary, enhance the scan for further examination				Ⅲ
156				without contrast	The shape and size of the liver are normal, the contour is regular, and multiple round like low-density shadows of different sizes can be seen in the liver, with clear boundaries. The largest one is located in S6 segment, with a size of about 4.3 × 4.3cm, CT value about 7hu.	Multiple low-density foci in the liver, the nature of which is undetermined, and it is suggested to strengthen scanning for further examination	Ⅳ
158				with/without contrast	The shape and size of the liver are normal, and the contour is regular. Small circular low-density foci can be seen in S8 and S4 of the liver. The larger ones are about 0.6cm in diameter, with clear boundaries and no clear enhancement.	Hepatic S4 and S8 cysts are possible, and follow-up and reexamination are recommended	Ⅲ
159				without contrast	The shape and size of the liver are normal, the contour is regular, the density of the liver parenchyma is uniform, and no abnormal density shadow is found. The ratio of hepatic lobes was normal, the hepatic fissure was not widened, and the structure of hepatic hilum was clear.	No obvious abnormality was found in the liver.	Ⅰ
161				with/without contrast	The shape and size of the liver are normal and the contour is regular. In the parenchymal phase of liver S4, S6 and S7, there are many divergent spots without enhancement foci, and the largest one is located at 0.7cm.	Multiple small cysts of liver	Ⅱ
162				with/without contrast	The shape and size of the liver are normal and the contour is regular. Multiple small round low-density foci can be seen in the liver parenchyma, with clear boundaries and smooth edges. The larger ones are located in the anterior lower segment of the right lobe of the liver, with a diameter of about 1.0cm and a plain CT value of about 12hu. After enhancement, most of them do not have obvious enha…	There are multiple low-density foci in the liver, some cysts may be large, and some properties are undetermined. Please follow-up or further examination in combination with clinical recommendations to exclude metastasis.	Ⅳ
164				with/without contrast	The shape and size of the liver are normal and the contour is regular. The liver S2 is a circular liquid density shadow with a diameter of about 0.5cm. The enhancement scan is not enhanced.	Small cyst of liver S2	Ⅱ
165				with/without contrast	The shape and size of the liver are normal, and the contour is still regular. Multiple slightly low-density nodules and tumor shadows can be seen in S4, S5 / 6 junction area of the liver, liver and S8. The largest one is located in S5 / 6 junction area, about 4.3cm × 3.2cm, with uneven density and irregular shape. After enhanced scan, some of them were slightly enhanced. The CT values of plain sc…	Multiple space occupying lesions in the liver, considering metastasis	Ⅴ
165	without contrast	The appearance of the liver was normal, and the abnormal mixed signal in the shape of mass could be seen in the liver S5. The signal was slightly low on T1WI and slightly high on T2WI; Nodular abnormal signal can be seen in S8 of the liver, with slightly low signal on T1WI and slightly high signal on T2WI.	Abnormal signal of liver S5 and S8, metastatic tumor? Enhanced MRI is recommended				Ⅳ
166				with/without contrast	The shape and size of the liver are normal and the contour is regular. Multiple round like watery low-density shadows can be seen in the liver parenchyma, and the larger ones are about 2.0cm in diameter. No enhancement is seen.	There are multiple low-density foci in the liver, and the possibility of cyst is high. Please combine with clinical follow-up observation	Ⅲ
168				with/without contrast	The shape and size of the liver are normal, the contour is regular, the density of the liver parenchyma is uniform, and no abnormal density shadow is found.	No obvious abnormality was found in the liver.	Ⅰ
169				with/without contrast	The volume of the liver was enlarged and the contour was irregular. Multiple low-density masses were seen in the liver parenchyma, which fused with each other, and some of them highlighted the liver contour, especially in the right lobe. The boundary of the lesion was unclear and the enhancement was uneven. Irregular calcification was seen in some lesions.	Multiple abnormal density shadows in the liver, considering metastasis	Ⅴ
170				with/without contrast	The shape and size of the liver are normal, and the contour is regular. The quasi circular non enhanced low-density shadow with a diameter of about 4mm can be seen in S4 and S6 of the liver.	The possibility of multiple hepatic cysts	Ⅱ
173				with/without contrast	The shape and size of the liver were normal, the contour was regular, and the liver S8 calcified focus.	Hepatic S8 calcification	Ⅱ
174				with/without contrast	The shape and size of the liver are normal, the contour is regular, the density of the liver parenchyma is uniform, and no abnormal density shadow is found.	No obvious abnormality was found in the liver.	Ⅰ
175				with/without contrast	The shape and size of the liver are normal, the contour is regular, the density of the liver parenchyma is uniform, and no abnormal density shadow is found.	No obvious abnormality was found in the liver.	Ⅰ
176				without contrast	The shape of the liver is irregular, the tail lobe is obviously enlarged, and the edge of the right lobe of the liver is uneven. The liver has multiple low-density foci with unclear boundaries.	Liver cirrhosis changes, multiple low-density foci in the liver, it is suggested to further enhance the examination	Ⅳ
178				with/without contrast	The shape and size of the liver are normal and the contour is regular. Small low-density foci can be seen in the right lobe of the liver. There is no enhancement after enhancement. In addition, several nodular and patchy enhancement foci can be seen in the arterial phase after enhancement, and equal or slightly high-density foci can be seen in the venous phase. The ratio of hepatic lobes was norm…	Multiple enhancement foci in the liver, abnormal perfusion? Please refer to relevant inspection. 3. The liver is small and low-density, and dynamic observation is recommended.	Ⅳ
178	without contrast	The shape of the liver is irregular, the tail lobe is obviously enlarged, and the edge of the right lobe of the liver is uneven. Liver S8 is seen near the diaphragmatic top, with a size of about 0.8cm × 1.0cm abnormal signal shadow, showing equal signal on T1WI and obvious high signal on T2WI. Scattered nodular signal shadows with slightly low intensity on T1WI and high intensity on T2WI were als…	1. Liver cirrhosis and splenomegaly; There are multiple abnormal signal nodules in the liver, and it is suggested to enhance further examination; 2. The intrahepatic Gleason sheath is diffusely thickened, and follow-up is recommended; 3. Hepatic S8 cyst is possible, and it is suggested to strengthen it clearly;				Ⅳ
178				with/without contrast	The shape and size of the liver are normal and the contour is regular. Small low-density foci can be seen at the right lobe of the liver near the diaphragmatic top, without enhancement after enhancement. In addition, several nodular and patchy enhancement foci can be seen in the arterial phase after enhancement, and equal or slightly high-density foci can be seen in the venous phase, which is unc…	Multiple enhancement nodules in the liver, hemangioma? Transient abnormal enhancement? other? It is suggested that reexamination or MR examination should be made clear according to the clinical conditions; Cyst of the right lobe of the liver.	Ⅳ
179				with/without contrast	The shape and size of the liver are normal, and the contour is regular. Multiple round like slightly low-density nodules and masses can be seen in the right half of the liver. On plain scan, the density is slightly low, and the CT value is about 28hu. After enhancement, the lesions are circular and moderately enhanced, and the size of large masses is about 10.5cm × 9.5cm, with clear boundary. Sma…	Liver S8 has multiple nodules and masses, and metastasis is considered; Suspected involvement of the right branch of portal vein; Enhanced nodule in hepatic S4 arterial phase, abnormal perfusion is possible, dynamic observation is recommended	Ⅴ
181				with/without contrast	The shape and size of the liver are normal, and the contour is regular. There are quasi circular low-density non enhanced lesions in the liver parenchyma of S6 and S3, with sharp edges.	Multiple small cysts of the liver	Ⅱ
182				with/without contrast	There was no abnormality in liver morphology and regular contour. Several small round low-density foci could be seen in the liver parenchyma. After enhancement, there was no enhancement and the boundary was clear. The hilar structure is clear, and the intrahepatic and extrahepatic bile ducts are not dilated.	Hepatic cyst.	Ⅱ
183				with/without contrast	The shape of the liver is normal and the contour is regular. There are sheet-like and mass like low-density foci in the junction area of S5 and 8 and S6 of the liver. The larger one is located in S6 and the size is about 3.5cm × 4.2cm, the internal density is uneven, the CT value of plain scan is about 28hu, and the uneven progressive enhancement can be seen on enhanced scan.	Abnormal density foci and abscesses in the liver? Metastasis? It is suggested that MR enhancement examination be clear	Ⅳ
184				with/without contrast	The shape and size of the liver are normal, the contour is regular, slightly low-density shadows are seen in S4 and 5 of the liver, the boundary is not clear, and the diameter of the larger one is about 1.1cm. In the arterial phase of enhanced scanning, the blood pool is enhanced. A few small round water like density shadows are seen in the liver, with clear boundary and no clear enhancement.	Hepatic S4, 5 cavernous hemangioma; There are many low-density shadows in the liver, and small cysts are possible. Dynamic observation is recommended	Ⅲ
185				with/without contrast	The shape and size of the liver are normal, and the contour is regular. Multiple low-density shadows on plain scan are seen in the liver parenchyma, about 1.6 × 0.8cm, some lesions in arterial phase showed marginal nodular enhancement, and filling to the center in venous phase; Partial arterial phase showed transient hyperenhancement, while portal phase was still higher than normal liver parenchy…	There are multiple abnormal enhancement nodules in the liver. Considering the possibility of hemangioma, please combine with clinical review and MR enhancement scan if necessary	Ⅲ
185	with/without contrast	The shape of the liver is smooth and the proportion of each lobe is moderate. In the liver parenchyma, there were many round like high signal shadows on T2WI and low signal shadows on T1WI. The larger one was located in the liver S5, with a diameter of about 1.1cm. The enhancement could be seen as gradual filling like enhancement, and the liver S3 showed nodular continuous enhancement. Patchy tra…	1. Multiple hemangioma of the liver; 2. Transient hyperenhancement of liver in arterial phase, considering the possibility of abnormal perfusion, reexamination is recommended; 3. Small cyst of left kidney.				Ⅲ
186				with/without contrast	The shape and size of the liver are normal and the contour is regular. No abnormal density shadow is found in the liver parenchyma.	No obvious abnormality was found in the liver.	Ⅰ
186	with/without contrast	The shape of the liver is smooth and the proportion of each lobe is moderate. Liver S5 type circular T1 hypointense, T2 hyperintense shadow, about 1.3cm in size × 1.1cm, enhanced in arterial phase and continuous in portal phase; On T2WI, the hepatic signal was diffusely decreased, and on T1WI, the hepatic parenchymal signal in the same phase was lower than that in the opposite phase.	1. Liver type S5 circular abnormal signal, considering metastasis in combination with medical history; 2. Iron overload in liver and spleen.				Ⅴ
187				with/without contrast	The shape and size of the liver are normal and the contour is regular. No abnormal density shadow is found in the liver parenchyma.	No obvious abnormality was found in the liver.	Ⅰ
189				with/without contrast	The shape and size of the liver are normal, the contour is regular, the density of the liver parenchyma is uniform, and no abnormal density shadow is found.	No obvious abnormality was found in the liver.	Ⅰ
191				with/without contrast	The edge of the liver is not smooth, and the density of the liver parenchyma is diffusely uneven and slightly reduced. No obvious abnormal enhancement focus is found after the enhancement scan.	Mild heterogeneous fatty liver	Ⅲ
192				with/without contrast	The shape and size of the liver are normal, the contour is regular, the density of the liver parenchyma is reduced, and the density is close to that of the spleen. The liver is not uniformly enhanced in the arterial phase of enhanced scanning, and it is uniformly enhanced in the delayed phase.	Mild fatty liver; In the arterial phase, the liver is unevenly enhanced. Abnormal perfusion is considered and follow-up examination is recommended.	Ⅲ
195				with/without contrast	The shape of the liver is regular, the liver margin is smooth, the proportion of each lobe is moderate, and no abnormal density shadow is found in the parenchyma.	No obvious abnormality was found in the liver.	Ⅰ
195	with/without contrast	The shape of the liver is smooth and the proportion of each lobe is moderate. A nodular artery phase moderately enhanced nodule with a diameter of about 0.5cm was seen in S4 of the liver. The lesion signals of other enhanced sequences and plain scan sequences were the same as those of the liver and were not clearly displayed.	Small nodule of liver S4, small hemangioma considered				Ⅱ
196				with/without contrast	The shape and size of the liver are normal and the contour is regular. A small class of round water like liquid density shadow is seen in S2 of the liver, with clear boundary and no enhancement, and the diameter is about 0.7cm.	Small hepatic cyst	Ⅱ
197				with/without contrast	The shape and size of the liver are normal, with regular contour. Multiple cystic watery density shadows can be seen in the liver parenchyma, with clear boundary and no enhancement. The larger one is located in the liver S2, with a diameter of about 2.0cm.	Multiple cyst of liver	Ⅱ
198				with/without contrast	The liver morphology is regular, the liver margin is smooth, and the proportion of each lobe is moderate. Multiple low-density small nodule foci can be seen in S2 and 3 of the liver, with no enhancement.	There were multiple small cysts in S2 and 3 of the liver.	Ⅱ
198	with/without contrast	The shape of the liver is smooth and the proportion of each lobe is moderate. Several circular like water like liquid signal shadows were scattered in the liver, with enhancement but no enhancement, and the larger one was 0.6cm in diameter.	Multiple small cysts in the liver				Ⅱ
199				with/without contrast	The liver morphology is abnormal, the left lobe of the liver is enlarged, the right lobe of the liver is reduced, the proportion is out of proportion, the liver margin is changed in zigzag shape, the density of the liver parenchyma is not uniform, and no obvious abnormal density shadow is found.	Liver cirrhosis, splenomegaly	Ⅲ
199	with/without contrast	The liver morphology is abnormal, the left lobe of the liver is enlarged, the right lobe of the liver is reduced, the proportion is out of proportion, the liver margin is changed in a zigzag shape, the signal of the liver parenchyma is not uniform, the slice like T1WI and T2WI are slightly high signal in the S5 segment of the liver, and the coronal position of T2WI is not clearly shown. No obviou…	1. Cirrhosis, splenomegaly, esophageal and gastric varices; 2. Abnormal signal in liver S5, artifact? Suggested orbit				Ⅲ
200				with/without contrast	The shape and size of the liver are normal, and the contour is regular. Multiple low-density shadows are seen in the liver. The larger one is located in S2, with a diameter of about 2.6cm.	Multiple cysts in liver	Ⅱ
201				with/without contrast	The shape and size of the liver are normal, the contour is regular, the density of the liver parenchyma is uniform, and no abnormal density shadow is found.	No obvious abnormality was found in the liver.	Ⅰ
202				with/without contrast	The shape of the liver is smooth and the proportion of each lobe is moderate. Liver parenchymal signal was normal.	No obvious abnormality was found in the liver.	Ⅰ
205	with/without contrast	The shape and size of the liver are as normal. Multiple round like water signals can be seen in sections Ⅳ, Ⅷ, Ⅴ and Ⅵ of the liver, with irregular edges. The largest one is about 1.1cm in diameter, and the enhancement scan is not enhanced. In addition, an abnormal signal can be seen near the diaphragmatic top of segment Ⅷ of the liver, which is slightly high on T2WI and DWI, and isointense on T1…	1. Multiple small cysts in the liver. 2. Small nodules with abnormal signal in the eighth segment of the liver may be liver metastases, and follow-up is recommended.				Ⅴ
205	with/without contrast	Multiple round like water like signals can be seen in sections Ⅳ, Ⅷ, Ⅴ and Ⅵ of the liver, with irregular edges. The largest one is about 1.1cm in diameter, and the enhancement scan is not enhanced. In addition, an abnormal signal can be seen in segment Ⅷ of the liver, which is slightly high on T2WI and isointense on T1WI. The circular enhancement in the portal phase on enhanced scan and isointen…	Small nodules with abnormal signal in the eighth segment of the liver may have large metastases; Multiple small cysts of the liver				Ⅳ
207				with/without contrast	The left lobe of the liver is slightly small, with regular contour, multiple low-density shadows in the liver parenchyma, unclear boundary, circular enhancement in enhanced scanning, and "bull's eye sign" in the portal phase. The larger one is located in S2, with a cross-sectional diameter of about 2.8cm.	Multiple hepatic metastases	Ⅴ
207	with/without contrast	The left lobe of the liver is slightly small, with regular contour. There are several abnormal signal shadows of different sizes scattered in the liver parenchyma, with unclear boundary. The T1WI is low signal, the T2WI and T2WI + FS images are uneven high signal, the enhanced scan focus is circular enhancement, and the portal phase part shows "bull's eye sign". The larger one is located in S2, w…	Multiple liver metastases				Ⅴ
208				with/without contrast	The shape and size of the liver are normal, the contour is regular, the density of the liver parenchyma is uniform, and no abnormal density shadow is found. The ratio of hepatic lobes was normal, the hepatic fissure was not widened, the structure of hepatic portal was clear, the main portal vein was widened, and the diameter was about 1.6cm.	The main portal vein is widened, and the common bile duct is slightly widened. Please combine with the clinic.	Ⅲ
209				with/without contrast	The shape and size of the liver are normal, the contour is regular, the liver parenchyma is uneven and reduced, 42hu, lower than the spleen of the same layer, and no abnormal density shadow is found in the liver.	Heterogeneous fatty liver.	Ⅲ
210				without contrast	The shape and size of the liver are normal, the contour is regular, the density of the liver parenchyma is uniform, and no abnormal density shadow is found. The ratio of hepatic lobes was normal, the hepatic fissure was not widened, and the structure of hepatic hilum was clear.	No obvious abnormality was found in the liver.	Ⅰ
210				with/without contrast	The shape and size of the liver are normal, the contour is regular, the density of the liver parenchyma is uniformly reduced, and the CT value is about 54hu, which is similar to the spleen. There is no abnormal density shadow in the liver. The ratio of hepatic lobes was normal, the hepatic fissure was not widened, and the structure of hepatic hilum was clear.	Fatty liver	Ⅲ
211				with/without contrast	The shape and size of the liver are normal and the contour is regular. No abnormal density shadow is found in the liver parenchyma.	No obvious abnormality was found in the liver.	Ⅰ
213				with/without contrast	The shape and size of the liver are normal and the contour is regular. No abnormal density shadow is found in the liver parenchyma.	No obvious abnormality was found in the liver.	Ⅰ
214				with/without contrast	The shape and size of the liver are normal, the contour is regular, the density of the liver parenchyma is uniform, and no abnormal density shadow is found. The ratio of hepatic lobes was normal, the hepatic fissure was not widened, and the structure of hepatic hilum was clear.	No obvious abnormality was found in the liver.	Ⅰ
215				without contrast	The size and shape of the liver were acceptable, and small round low-density shadows were seen in the left lobe, with a diameter of 0.5cm and a clear boundary. There was no obvious expansion of hepatic ducts inside and outside the liver.	Low density focus of liver, enhanced scanning if necessary.	Ⅲ
217				with/without contrast	The shape and size of the liver are normal, and the contour is regular. Water like density foci with a diameter of about 0.8cm can be seen in S3 of the liver parenchyma. The enhancement scan is not enhanced, and no abnormal density foci are found in the rest of the liver parenchyma.	Hepatic S3 small cyst	Ⅱ
220				with/without contrast	The shape and size of the liver are normal, and the contour is regular. Circular like low-density shadow is seen in the liver S5, with a size of about 1.0cm * 1.0cm. The edge is clear, and no obvious enhancement is seen in the enhancement.	Hepatic cyst	Ⅱ
223				without contrast	The shape and size of the liver are normal, the contour is regular, the density of the liver parenchyma is uniform, and no abnormal density shadow is found.	No obvious abnormality was found in the liver.	Ⅰ
224				with/without contrast	The shape and size of the liver are normal, the contour is still regular, multiple round like low-density shadows can be seen in the liver parenchyma, the boundary is clear, and the length and diameter of the larger ones are about 1.5cm. No clear enhancement is seen after enhancement.	Multiple low-density shadows in the liver, cyst considered	Ⅱ
225				with/without contrast	The shape of the liver is normal, the contour is regular, the density of the liver parenchyma is uniform, and no abnormal density shadow is found in the parenchyma.	No obvious abnormality was found in the liver.	Ⅰ
226				with/without contrast	The shape of the liver was normal and the contour was regular. Multiple patchy low-density shadows were seen in the liver parenchyma. No enhancement was seen after enhancement.	The liver has multiple low-density shadows, and the cyst may be large. Please observe dynamically.	Ⅲ
228				with/without contrast	The shape and size of the liver are normal, the contour is regular, the density of the liver parenchyma is uniform, and no abnormal density shadow is found.	No obvious abnormality was found in the liver.	Ⅰ
229				with/without contrast	The shape and size of the liver are normal and the contour is regular. Multiple small round low-density foci can be seen in the liver. No obvious enhancement is seen in the enhancement scan. Calcification foci can be seen in the right lobe of the liver. Nodular enhancement foci can be seen in the left lobe of the liver in the arterial phase. The plain scan and venous phase show unclear. The ratio…	There are multiple small cysts in the liver. Abnormal enhancement of left lobe of liver in arterial phase, abnormal perfusion? other? Please consider the clinical situation and suggest observation.	Ⅲ
230				with/without contrast	The liver morphology is regular, the liver margin is smooth, and the proportion of each lobe is moderate. The density of liver parenchyma was diffusely decreased, and the CT value was about 16hu; In hepatic S6, there were obvious enhancement foci in arterial phase, with a diameter of about 0.7cm, and the density in venous phase was slightly higher than that in hepatic parenchyma. Liver S8 seems t…	The possibility of hepatic S6 hemangioma; Fatty liver; Hepatic S8 cyst is possible, re examination is recommended	Ⅲ
231				with/without contrast	The shape and size of the liver are normal and the contour is regular. A slightly low-density shadow with a diameter of about 1.0cm is seen in the parenchyma near the inner edge of the junction area of liver S5 and 6. After enhancement, the arterial phase is slightly enhanced, and the venous phase is relatively low-density with blurred edges. The CT values of plain scan, arterial phase and venous…	Lesions at the junction of S5 and 6 of the liver and metastasis are possible. MR examination and follow-up are recommended	Ⅳ
231	with/without contrast	The shape of the liver is smooth and the proportion of each lobe is moderate. An oval abnormal density shadow can be seen at the junction of S5 and 6 of the liver parenchyma, showing slightly low signal on T1WI and uneven high signal on T2WI. Circular enhancement can be seen in the arterial phase, and the enhancement in the venous phase and delayed phase is partially decreased.	Abnormal signal foci at the junction of S5 and 6 of the liver parenchyma. Considering the history, the metastatic tumor may be large				Ⅴ
234				without contrast	The shape and size of the liver are normal and the contour is regular. Small circular low-density foci are seen in S8 of the liver, with a diameter of about 0.4cm.	Small hepatic cyst	Ⅱ
236				without contrast	The shape and size of the liver are normal and the contour is regular. Multiple watery low-density shadows of different sizes can be seen in the liver parenchyma. The larger one is located in the liver S4, with a size of about 5.3cm × 4.9cm, plain CT value 7hu.	Multiple hepatic cysts.	Ⅲ
236				with/without contrast	The shape and size of the liver are normal, the contour is regular, the density of the liver parenchyma is uniform, and multiple low-density shadows of different sizes can be seen, the most is about 2.4cm, the CT value is 11hu, and no enhancement is seen after enhancement; In addition, a small low-density focus of 3mm was seen in the right lobe of the liver, which was significantly enhanced after…	Multiple hepatic cysts are possible, follow-up observation is recommended	Ⅲ
236				with/without contrast	The shape and size of the liver are normal, the contour is regular, the density of the liver parenchyma is uniform, and multiple low-density shadows of different sizes can be seen, the most is about 2.4cm, and the CT value is 11hu. No enhancement is seen after enhancement. The ratio of hepatic lobes was normal, the hepatic fissure was not widened, and the structure of hepatic hilum was clear.	Multiple hepatic cysts. Abnormal enhancement foci in the right lobe of the liver with undetermined nature, small hemangioma? Or others, please combine with the clinic.	Ⅱ
237	without contrast	The shape of the liver is smooth and the proportion of each lobe is moderate. At the junction of S7 and S8 of the liver, a quasi circular abnormal signal shadow with a diameter of about 0.6cm can be seen, which is obviously high signal on T2, slightly high signal on DWI and obviously high signal on ADC.	Cysts at the S7 / S8 junction of the liver are possible.				Ⅱ
237	without contrast	The shape of the liver is smooth and the proportion of each lobe is moderate. Liver parenchymal signal was normal. There was no dilatation of intrahepatic and extrahepatic bile ducts.	No obvious abnormality was found in the liver.				Ⅰ
237	without contrast	The shape of the liver is smooth and the proportion of each lobe is moderate. At the junction of S7 and S8 of the liver, a quasi circular abnormal signal shadow with a straight diameter of about 0.6cm can be seen, which shows obvious high signal on T2, obvious high signal on DWI and obvious high signal on ADC.	Cysts at the S7 / S8 junction of the liver.				Ⅱ
237				with/without contrast	The shape and size of the liver were normal and the contour was regular. There was no obvious abnormal density focus in the liver. The ratio of hepatic lobes was normal, the hepatic fissure was not widened, and the structure of hepatic hilum was clear.		Ⅰ
237				without contrast	The shape and size of the liver are normal, the proportion of liver lobes is normal, no abnormal density shadow is found in the parenchyma, and no expansion is found in the intrahepatic segment.		Ⅰ
240				with/without contrast	The shape and size of the liver were normal and the contour was regular. Punctate calcification was seen in the right anterior lobe of the liver; High density shadow of nodular foci can be seen in the lower segment of the right posterior lobe of the liver in the arterial phase, with a size of about 0.6 * 0.8cm, and a CT value of about 143hu. No exact display is found in the plain scan and venous …	Calcification in the right lobe of the liver. Abnormal enhancement of right lobe of liver in arterial phase, abnormal perfusion? Atypical hemangioma? Please review in combination with clinical recommendations.	Ⅲ
241				with/without contrast	The shape and size of the liver are normal, the contour is regular, the density of the liver parenchyma is uniform, and no abnormal density shadow is found.	No obvious abnormality was found in the liver.	Ⅰ
242				with/without contrast	The shape and size of the liver are normal and the contour is regular. No abnormal density shadow is found in the liver parenchyma. No abnormal enhancement is found after enhancement.	No obvious abnormality was found in the liver.	Ⅰ
245				with/without contrast	The liver morphology is regular, the liver margin is smooth, and the proportion of each lobe is moderate. No abnormal density shadow is found in liver parenchyma.	No obvious abnormality was found in the liver.	Ⅰ
247				with/without contrast	The shape of the liver is normal, the contour is regular, the proportion of the liver lobes is normal, the liver fissure is not widened, and the structure of the hepatic hilum is clear. The density of liver parenchyma is uniform, and no abnormal density shadow is found in the parenchyma.	No obvious abnormality was found in the liver.	Ⅰ
248				without contrast	The shape and size of the liver are normal, and the contour is regular. Multiple round like low-density foci can be seen in the liver parenchyma. The larger ones are located in S8 of the liver, with a diameter of about 1.3cm.	Multiple low-density shadows in the liver, cysts may	Ⅲ
248				without contrast	The liver contour is smooth, the ratio of each lobe is normal, and multiple small round low-density shadows are seen in the liver parenchyma, the largest one is located in the liver S6, with a diameter of about 1.3cm; There was no dilatation of intrahepatic bile duct.	Multiple hepatic cysts.	Ⅱ
248				with/without contrast	The liver contour is regular, and small low-density foci are scattered in the liver, with a maximum of about 1.5cm. The boundary is clear and the density is uniform. The CT value is 16hu. There was no enhancement after increased and delayed scanning.	Multiple round like low-density foci in the liver parenchyma, cysts? It is recommended to follow up and strengthen if necessary;	Ⅱ
250				without contrast	The shape and size of the liver are normal, and the contour is regular. Circular low-density foci with a diameter of about 0.8cm can be seen in the right lobe of the liver. The CT value of plain scan is about 18hu. The density of the remaining liver parenchyma is uniform, and no abnormal density shadow is found. The ratio of hepatic lobes was normal, and the hepatic fissure was not widened.	Low density focus of liver, cyst may	Ⅱ
252				without contrast	The shape and size of the liver are normal, with regular contour. Multiple round like low-density shadows can be seen in the liver, with clear boundary. The larger one is located in the liver S7, with a size of about 4.8cm × 4.3cm, CT value about 19hu.	There are multiple low-density shadows in the liver, except for metastasis. It is suggested to strengthen scanning	Ⅳ
253				with/without contrast	The shape and size of the liver are normal and the contour is regular. No abnormal density shadow is found in the liver parenchyma.	No obvious abnormality was found in the liver.	Ⅰ
254				with/without contrast	The contour of the liver is regular and the density of the liver parenchyma is uniform. Nodular enhancement can be seen in the SVI segment of the right lobe of the liver after enhancement, with a diameter of about 1.2cm. The CT value in the arterial phase is about 110hu, and it is isodense in the portal phase. In addition, small circular low density can be seen in the VIII segment of the liver af…	Nodular enhancement in the arterial phase of the right lobe of the liver with undetermined nature is recommended for further examination. Small cysts in the right lobe of the liver were not excluded.	Ⅳ
255				with/without contrast	There were multiple low-density shadows in S1, 2 and 8 of the liver, the larger ones were about 0.7cm in diameter, about 32hu in plain scan and about 50hu in enhanced scan. Punctate calcification can be seen near the hilum of right liver S8.	Liver multiple low-density foci, cysts? Metastasis is to be excluded. Follow up or MRI enhancement is recommended;	Ⅳ
255	with/without contrast	The shape of the liver is smooth and the proportion of each lobe is moderate. One is seen in S1 of liver, about 3.7cm in size × 2.8cm abnormal signal mass shadow, with clear boundary, showing low signal on T1WI, uneven high signal on T2WI, and high signal on DWI. During dynamic contrast-enhanced scanning, uneven circular enhancement can be seen around the lesion, and irregular non enhancement are…	Liver S1 lesions, combined with medical history, considering the possibility of metastasis, please review in combination with clinical recommendations; Multiple small cysts in the liver				Ⅳ
256				with/without contrast	The shape and size of the liver are normal, and the contour is regular. Patchy slightly low-density shadow is seen in the liver S6, with unclear boundary, and the size is about 2.2cm × 2.1cm, the CT value of plain scan is about 42hu, the CT value of enhanced scan is about 114hu, and there is no obvious enhancement decrease in arterial phase.	Abnormal density lesions in liver S6, considering the possibility of hemangioma	Ⅱ
257				with/without contrast	The surface of the liver is smooth, the liver fissure is not widened, and the ratio of liver lobes is normal. No abnormal density lesions were found in the liver parenchyma.	No obvious abnormality was found in the liver.	Ⅰ
257				with/without contrast	The density of liver parenchyma was generally decreased, 48hu, lower than that of spleen, 62hu. The liver volume was slightly increased and the contour was regular.	Decreased liver density, considered as fatty liver	Ⅲ
258				with/without contrast	The shape and size of the liver are normal and the contour is regular. Multiple round like water like density shadows can be seen in the liver parenchyma. The largest one is located in the liver S3, with a diameter of about 1cm. No enhancement is found in the enhanced scan. Small nodular calcifications can be seen in the liver S4 and S8.	Multiple cysts in the liver, small calcifications in the liver	Ⅱ
261				with/without contrast	The size and shape of the liver were normal, the density of the liver parenchyma was uniform, and no abnormal density shadow was found.	No obvious abnormality was found in the liver.	Ⅰ
262				with/without contrast	The shape and size of the liver are normal, and the contour is regular. Two round like low-density shadows can be seen in S2 of the liver, with clear boundaries and no clear enhancement. The diameter of the larger lesion is about 1.4cm. In arterial phase, nodular high enhancement foci with a diameter of about 0.6cm can be seen in hepatic S4. In venous phase, it is isointense, and in plain scan, i…	Liver S2 is round without enhancement shadow, cyst is considered; High enhancement nodules in hepatic S4 arterial phase, abnormal perfusion? Metastasis? Re examination is recommended	Ⅳ
263				without contrast	The shape and size of the liver are normal, the contour is regular, the density of the liver parenchyma is uniform, and no abnormal density shadow is found.	No obvious abnormality was found in the liver.	Ⅰ
264				with/without contrast	The intrahepatic bile duct in the right half of the liver was slightly dilated, and transient hyperenhancement was seen in the surrounding liver tissue in the arterial phase.	Partial intrahepatic bile duct dilatation with transient high enhancement of surrounding liver tissue, considering the possibility of inflammation, please combine with the clinical	Ⅲ
265				with/without contrast	The liver morphology was normal and the contour was regular. Multiple quasi circular liquid like density shadows of different sizes can be seen in the liver parenchyma. Some of the boundaries are not clear, and some of the enhanced scans are obvious. The largest one is located in the 5 segments of the liver, with a diameter of about 1.2cm. Patchy high-density shadows can be seen in arterial phase…	There are multiple cystic lesions in the liver, some of which are considered to be cysts and some of which are undetermined in nature. Further examination is recommended	Ⅳ
267				with/without contrast	The shape and size of the liver are normal and the contour is regular. There are many round like low-density shadows in the liver, and no enhancement signs are found. The larger one is located in S7, with a length of about 2.2cm.	Multiple cysts in liver	Ⅱ
268				with/without contrast	The shape and size of the liver are normal, the contour is regular, the density of the liver parenchyma is uneven, and multiple watery density shadows can be seen in the liver, the larger one is about 2.1cm × 1.8cm, without clear enhancement.	There are multiple low-density shadows in the liver, and the possibility of cysts is high. It is recommended to review other	Ⅲ
269				with/without contrast	The shape and size of the liver are normal, the contour is regular, the density of the liver parenchyma is uniform, and no abnormal density shadow is found. On contrast-enhanced scan, small low-density foci can be seen in the right lobe of the liver with blurred borders. The ratio of hepatic lobes was normal, the hepatic fissure was not widened, and the structure of hepatic hilum was clear.	The right lobe of the liver is a small low-density lesion, the nature is undetermined, please observe dynamically.	Ⅲ
270				with/without contrast	The shape and size of the liver are normal, the contour is regular, the density of the liver parenchyma is uniform, and no abnormal density shadow is found.	No obvious abnormality was found in the liver.	Ⅰ
271				without contrast	The shape and size of the liver are normal, the contour is regular, the density of the liver parenchyma is uniform, and no abnormal density shadow is found.	No obvious abnormality was found in the liver.	Ⅰ
273				with/without contrast	The shape and size of the liver are normal, the contour is regular, multiple low-density shadows are seen in the liver, no clear enhancement is seen after enhancement, and the larger is located in S7 segment, with a diameter of about 1.0cm. Abnormal perfusion areas were found in S8 and 6 of the liver.	Multiple low-density foci in the liver, cysts are possible, and it is suggested to review except for others; Abnormal perfusion of liver S6 and 8	Ⅲ
274				with/without contrast	The shape and size of the liver are normal, the contour is regular, the density of the liver parenchyma is reduced, and the density of the liver parenchyma is 40hu on plain scan, which is lower than the density of the spleen on the same plane. Multiple round cystic density shadows can be seen in the liver S4. The larger one has a diameter of about 0.9CM, a CT value of about 5HU, an enhanced CT va…	Fatty liver is possible; Hepatic S4 has multiple cystic hypodensity, and the cyst may be large. It is recommended to review other	Ⅲ
275				with/without contrast	The shape and size of the liver are normal, the contour is regular, and several small dot like low-density shadows are seen in the liver, the boundary is clear, and there is no enhancement after enhancement. The ratio of hepatic lobes was normal, the hepatic fissure was not widened, and the structure of hepatic hilum was clear.	Small hepatic cyst	Ⅱ
276				with/without contrast	The shape and size of the liver are normal, the contour is regular, the density of the liver parenchyma is uniform, and no abnormal density shadow is found.	No obvious abnormality was found in the liver.	Ⅰ
276				with/without contrast	The shape and size of the liver are normal and the contour is regular. No abnormal density shadow is found in the liver parenchyma.	No obvious abnormality was found in the liver.	Ⅰ
277				with/without contrast	The shape and size of the liver are normal and the contour is regular. The liver S6 is a small round water like liquid density shadow with a diameter of about 1.0cm and a clear boundary.	Small cyst of liver S6 may	Ⅱ
278				with/without contrast	The liver is full in shape, the density of the liver parenchyma is unevenly reduced, and the CT value is about 49hu. After enhancement, large flower like high enhancement areas can be seen at the liver edge in the arterial phase, which is consistent with the liver parenchyma in the plain scan and venous phase.	No obvious abnormality was found in the liver.	Ⅲ
278				with/without contrast	The shape and size of the liver are normal, the contour is regular, the density of the liver parenchyma is uniform, and no abnormal density shadow is found. The ratio of hepatic lobes was normal, the hepatic fissure was not widened, and the structure of hepatic hilum was clear.	The liver is full in shape, the density of liver parenchyma is uneven, and the arterial phase is abnormal. It is suggested that further MRI examination should be carried out when necessary in combination with the clinic	Ⅰ
279				with/without contrast	The shape and size of the liver were normal and the surface was smooth. The density of liver parenchyma was diffusely and unevenly reduced, and the CT value was 44hu to 58hu. The blood vessels in the liver were not clearly shown on plain scan. A kind of circular slightly low-density shadow can be seen in S8 of the liver, with uneven density. The CT value is about - 37hu to 136hu, with an average …	1. Diffuse heterogeneous fatty liver; 2. Liver S8 tumor with undetermined nature and metastasis is not excluded. Further MR enhancement examination is recommended	Ⅳ
279	with/without contrast	The outline of the liver is regular, and a 5.0cm size can be seen in the liver S1 × 7.4cm5.0cm × The 7.0cm quasi-circular mass showed nonuniform low signal intensity on T1WI, nonuniform high signal intensity on T2WI, patchy slightly low signal intensity in the center, and halo ring high signal intensity on DWI; In contrast-enhanced scanning, the edge of arterial phase was significantly enhanced, …	Liver S8 tumor, considering malignancy, combined with medical history, the metastatic tumor may be large, and biopsy is recommended for confirmation; Abnormal signal at the edge of liver S7, considering the possibility of benign and solitary necrotic nodules, observation is recommended				Ⅳ
279	with/without contrast	The contour of the liver was regular, and the liver grinsen sheath was thickened and edema with delayed enhancement; A 4.1cm in size can be seen at the junction of S1 and 8 of the liver × The 3.3cm quasi-circular mass showed nonuniform low signal on T1WI, nonuniform high signal on T2WI, patchy low signal in the center, and halo ring high signal on DWI; The enhancement scan showed edge enhancement…	The tumor at the junction of S1 and 8 of the liver may be large; The abnormal signal at the edge of liver S7, combined with CT, considered calcification; Edema and thickening of Gleason sheath of liver				Ⅴ
280				with/without contrast	The shape and size of the liver are normal and the contour is regular. Patchy low-density areas can be seen in S4 of the liver, with a size of about 3.0 * 1.7cm. Punctate calcifications can be seen next to it. After enhancement, the low-density areas are not significantly enhanced.	Low density area of liver, coagulation and necrosis? Please consider the clinical situation and suggest that MR examination should be further excluded; Hepatic S4 calcification.	Ⅳ
281				with/without contrast	The shape and size of the liver are normal and the contour is regular. Nodular enhancement can be seen in S8 arterial phase of the liver, with a diameter of about 0.5cm. It is not clearly shown in plain scan and venous phase.	Nodular enhancement of liver S8, considering the possibility of abnormal perfusion or small hemangioma, it is suggested to follow up and enhance MRI to make it clear	Ⅱ
283				with/without contrast	Patchy enhancement was seen in hepatic arterial phase. The ratio of hepatic lobes was normal, the hepatic fissure was not widened, and the structure of hepatic hilum was clear.	Multiple hepatic cysts are possible, dynamic observation is recommended; Hepatic patchy enhancement and abnormal perfusion in arterial phase? Please review in combination with clinical recommendations	Ⅲ
283				with/without contrast	The shape and size of the liver are normal, the contour is regular, and multiple round like low-density shadows of different sizes can be seen in the liver. The CT value is about 15hu, the boundary is clear, and no enhancement is found in each phase of the enhanced scan. The ratio of hepatic lobes was normal, the hepatic fissure was not widened, and the structure of hepatic hilum was clear.	Multiple hepatic cysts are possible, dynamic observation is recommended	Ⅲ
284				without contrast	The shape and size of the liver are normal, and the contour is regular. Multiple round like water like liquid density shadows can be seen in the liver, with clear boundaries. The larger one is located in S4, with a diameter of about 1.7cm.	There are multiple cystic low-density foci in the liver. Considering the possibility of cysts, please make further examination when necessary in combination with the clinic.	Ⅳ
284				with/without contrast	The shape and size of the liver are normal and the contour is regular. There are multiple cystic low-density foci in the liver parenchyma, and the larger ones are about 2.4cm in diameter. No enhancement is seen after enhancement. The ratio of hepatic lobes was normal, the hepatic fissure was not widened, and the structure of hepatic hilum was clear.	Liver multiple low-density foci, cysts? Please combine with ultrasound or enhance if necessary;	Ⅲ
285	with/without contrast	The shape of the liver is smooth and the proportion of each lobe is moderate. Liver parenchymal signal was normal.	No obvious abnormality was found in the liver.				Ⅰ
285				with/without contrast	The size and shape of the liver are normal, and the contour is smooth. Wedge shaped abnormal enhancement foci are seen in S8 of the liver in arterial phase, but not in plain scan and venous phase. There is no dilatation of the intrahepatic and extrahepatic bile ducts.	Wedge shaped abnormal enhancement foci in hepatic S8 arterial phase, abnormal perfusion? Dynamic observation is recommended.	Ⅲ
286				without contrast	The shape and size of the liver were normal and the contour was regular; Multiple round like low-density shadows can be seen in the liver parenchyma. The largest one is located in the liver S3, with a diameter of about 1.1cm and a CT value of about 4.6hu	Multiple cysts in liver	Ⅳ
286				with/without contrast	The shape and size of the liver are normal and the contour is regular. Multiple round like water like density shadows can be seen in the liver. There is no enhancement after enhancement, and the larger one is about 1.4cm in diameter.	Multiple low-density foci in the liver and both kidneys, the nature of which is undetermined, and enhanced scanning is recommended	Ⅱ
287				without contrast	The shape and size of the liver are normal and the contour is regular. No abnormal density shadow is found in the liver parenchyma.	No obvious abnormality was found in the liver.	Ⅰ
288				with/without contrast	The shape and size of the liver are normal and the contour is regular. There are multiple cystic low-density shadows of different sizes in the liver parenchyma, with a maximum diameter of about 2.0cm. The enhancement examination has no enhancement.	Multiple low-density foci in the liver, cysts are considered, and follow-up observation is recommended	Ⅲ
289				with/without contrast	The shape and size of the liver are normal, the contour is regular, and the circular like low-density shadow is seen in the liver S4. The CT value of the plain scan is about 10hu, and the enhancement scan is not enhanced. The diameter is about 1.6cm, and the boundary is clear. The ratio of hepatic lobes was normal, the hepatic fissure was not widened, and the structure of hepatic hilum was clear.	Hepatic S4 cyst	Ⅱ
292				with/without contrast	The shape of the liver is normal and the contour is regular. Small round low-density shadows can be seen in the S2 segment of the liver, with clear boundary and no enhancement. The diameter is about 0.6cm. There is no dilatation of intrahepatic and extrahepatic bile ducts, the gallbladder is not large, the wall is not thick, and there is no abnormal density shadow in the cavity.	Small cyst of S2 segment of liver	Ⅱ
295				with/without contrast	The shape and size of the liver are normal and the contour is regular. Multiple round like low-density foci of different sizes are seen in the liver parenchyma, with clear edges. The largest one is located in S8 of the liver, with a diameter of about 3.5cm. No enhanced gallbladder is found in the enhanced scan, and the wall is not thickened. No abnormal density shadow is found in the cavity. Ther…	There are multiple low-density foci in the liver, most of which are cysts, and some of which are solid lesions. It is suggested that the enhanced MR scan of the liver should be further clarified	Ⅳ
295	with/without contrast	The shape of the liver is smooth, the proportion of each lobe is moderate, and multiple circular like water signal shadows of different sizes are seen in the liver parenchyma, with clear boundaries. The largest one is located in S8 of the liver, with a size of about 3.6cm × 3.2cm, no enhancement was found in all phases of enhanced scanning.	Multiple cyst of liver				Ⅱ
297				with/without contrast	The shape and size of the liver are normal, the contour is regular, the density of the liver parenchyma is diffusely and unevenly reduced, the CT value is about 34-42hu, and no focal abnormal density shadow is found.	Diffuse heterogeneous fatty liver	Ⅲ
298				with/without contrast	The shape and size of the liver are normal, the contour is regular, the density of the liver parenchyma is uniform, and no abnormal density shadow is found.	No obvious abnormality was found in the liver.	Ⅰ
300				with/without contrast	The shape and size of the liver are normal and the contour is regular. No abnormal density shadow is found in the liver parenchyma.	No obvious abnormality was found in the liver.	Ⅰ
302				with/without contrast	The shape and size of the liver are normal, and the contour is regular. Multiple round like low-density shadows of different sizes are seen in the liver. The largest one is located in S4 of the liver, and the largest section is about 3.3cm × 2.4cm, CT value of about - 4hu, clear margin, no enhancement in all stages of the lesion, patchy low-density shadow in liver S5, diameter of about 1.5cm, CT …	Multiple cysts in the liver; Hepatic S5 hemangioma	Ⅱ
304				with/without contrast	The shape and size of the liver are normal, the contour is regular, the density of the liver parenchyma is uniform, and no abnormal density shadow is found.	No obvious abnormality was found in the liver.	Ⅰ
305				with/without contrast	The shape and size of the liver are normal, the contour is regular, and the density of the liver parenchyma is reduced. The CT value on plain scan is about 30HU. A small low-density shadow with a diameter of about 0.5cm can be seen in the lower segment of the right anterior lobe of the liver. No obvious enhancement is seen after enhancement. In the arterial phase, a small nodular abnormal enhance…	Fatty liver. Suspicious abnormal enhancement nodules in the anterior upper segment of the right lobe of the liver, excluding small hemangiomas, please review or further check if necessary in combination with the clinic. Small low-density shadow in the liver, small cyst is possible.	Ⅲ
306				with/without contrast	The liver morphology is regular, the liver margin is smooth, and the proportion of each lobe is moderate. No abnormal density shadow is found in liver parenchyma. There is no dilatation of intrahepatic bile duct.	No obvious abnormality was found in the liver.	Ⅰ
307				with/without contrast	The shape and size of the liver are normal, and the contour is regular. The arterial phase punctate high enhancement can be seen in the liver S4, and the plain scan and portal phase are not clearly displayed. The density of the remaining liver parenchyma is uniform, and no abnormal density shadow is found.	Hepatic S4 showed punctate high enhancement in arterial phase, hemangioma? other? Reexamination or further MR examination is recommended.	Ⅳ
309				with/without contrast	The shape and size of the liver are normal, the contour is irregular, and multiple round like low-density foci can be seen in the liver parenchyma. The larger ones are about 1.1cm in diameter, and the plain CT value is about 3-17hu. After enhancement, the boundary is clear and the enhancement is not obvious. The ratio of hepatic lobes was normal, the hepatic fissure was not widened, and the struc…	There are multiple cystic low-density foci in the liver. Cysts are possible. Please consider the clinical situation and suggest dynamic observation or further examination if necessary	Ⅲ
310				with/without contrast	The shape of the liver is regular, the density of the parenchyma is normal, the blood vessels in the liver run as normal, and the bile ducts inside and outside the liver are not dilated.	No obvious abnormality was found in the liver.	Ⅰ
311				with/without contrast	The shape and size of the liver were normal, and the contour was regular. Small punctate low-density shadows could be seen in S2 of the liver, but no enhancement was found in enhanced scan; Small nodule like enhancement was seen in S6 / 7 junction area and S5 of the liver, with a diameter of 0.6cm. It was isodense in plain scan and venous phase.	The intrahepatic arterial phase is obviously enhanced, abnormal perfusion? Tumor? Please recheck or MR enhancement examination; Small cyst in the liver.	Ⅳ
313				with/without contrast	The liver volume was normal and the edge was wavy. There was no abnormal density focus in the liver parenchyma before and after enhancement, and there was no dilatation of the intrahepatic bile duct.	No obvious abnormality was found in the liver.	Ⅰ
317	with/without contrast	The shape of the liver is smooth and the proportion of each lobe is moderate. Multiple round like water like liquid signal shadows are seen in the liver parenchyma, with clear boundary and no enhancement. The largest one is located in the liver S5, with a size of about 1.8cm × 1.4cm。 Multiple small patchy abnormal enhancement shadows were found in hepatic S4 arterial phase, and no clear indicatio…	Multiple cysts of the liver; There are multiple abnormal enhancement shadows in the hepatic S4 subcapsular artery phase. The possibility of abnormal perfusion should be considered first. Please follow up with the clinic				Ⅲ
317				with/without contrast	The shape and size of the liver are normal and the contour is regular. A patch of obvious enhancement foci can be seen in the hepatic S4 subcapsular artery phase, and no obvious display can be seen in the portal vein phase. Multiple small round water like low-density foci of different sizes can be seen in the liver, with clear boundaries. No definite enhancement is found in the enhanced scan. The…	Abnormal high enhancement and abnormal perfusion in hepatic S4 subcapsular artery phase? Reexamination or further MR examination is recommended; Multiple cyst of liver	Ⅳ
318				with/without contrast	The liver morphology is regular, the liver margin is smooth, and no abnormal enhancement focus is found; There is no dilatation of intrahepatic bile duct.	No obvious abnormality was found in the liver.	Ⅰ
318				with/without contrast	The shape and size of the liver are normal, the contour is regular, the density of the liver parenchyma is uniform, and no abnormal density shadow is found. The ratio of hepatic lobes was normal, the hepatic fissure was not widened, and the structure of hepatic hilum was clear.	No obvious abnormality was found in the liver.	Ⅰ
319	with/without contrast	The shape of the liver is smooth and the proportion of each lobe is moderate. The liver parenchymal signal attenuates significantly in the opposite phase than in the same phase where the echo time is longer. There were multiple round like abnormal signal shadows with different sizes in the liver parenchyma, and no obvious enhancement was found in each stage. There was no dilatation of intrahepati…	1. Fatty liver; 2. Multiple cyst of liver				Ⅲ
320				with/without contrast	The shape and size of the liver are normal, the contour is regular, the density of the liver parenchyma is lower than that of the spleen at the same level, and punctate calcification can be seen in the liver S6.	Fatty liver; Small calcification in the right liver.	Ⅲ
321				with/without contrast	The liver morphology is regular, the liver margin is smooth, and the proportion of each lobe is moderate. Multiple round like liquid density shadows can be seen in the liver, with clear boundaries and no enhancement after enhancement. The largest one is located in the liver S7, with a size of about 0.7cm × 1.2cm。	Multiple hepatic cysts may be large. Follow up and reexamination are recommended, and MRI examination is necessary	Ⅲ
321	with/without contrast	The shape of the liver is smooth and the proportion of each lobe is moderate. Multiple tiny cystic watery liquid signal shadows are seen in the liver, without enhancement, with smooth and sharp edges, and the larger ones are about 0.7cm in diameter.	Multiple small hepatic cysts;				Ⅱ
322				with/without contrast	The shape and size of the liver are normal, the contour is regular, and the density of the liver parenchyma is uniform. In the enhanced hepatic artery phase, multiple small nodules like obvious enhancement shadows can be seen, the larger one is about 1.0cm in diameter, located in the S2 of the liver, and is equidense in the portal vein phase.	Small nodular enhancement foci in hepatic arterial phase, follow-up and reexamination are recommended. If necessary, further abdominal enhanced MR examination is recommended	Ⅲ
322	with/without contrast	The shape of the liver is smooth and the proportion of each lobe is moderate. No abnormal signal was found in the liver parenchymal signal, R2 * value was 85Hz, and fat fraction was 2.1%.	Liver and spleen iron overload, please combine with clinical.				Ⅲ
323				without contrast	The morphology and density of liver, gallbladder, pancreas, spleen, bilateral adrenal glands and kidneys, bladder and prostate were not clearly abnormal.	No obvious abnormality was found in the liver.	Ⅰ
324				with/without contrast	The liver volume is reduced, the proportion of liver lobes is out of order, the contour is still regular, and no abnormal density shadow is found in the liver parenchyma.	No obvious abnormality was found in the liver.	Ⅰ
325				with/without contrast	The shape and size of the liver are normal, the contour is regular, the density of the liver parenchyma is uniform, and no abnormal density shadow is found. The ratio of hepatic lobes was normal, the hepatic fissure was not widened, and the structure of hepatic hilum was clear.	No obvious abnormality was found in the liver.	Ⅰ
326				with/without contrast	The shape and size of the liver are normal and the contour is regular. Small round low density can be seen in the liver. There is no enhancement after enhancement. Nodule like enhancement can be seen in the lateral segment of the left lobe and the right lobe of the liver, and it is still high density in the venous phase and after delay. The ratio of hepatic lobes was normal, the hepatic fissure w…	Small nodular enhancement in the liver is possible for small hemangioma. Hepatic cyst.	Ⅱ
327				with/without contrast	The shape and size of the liver are normal, the contour is regular, the density of the liver parenchyma is uniform, and no abnormal density focus is found. The ratio of hepatic lobes was normal, the hepatic fissure was not widened, and the structure of hepatic hilum was clear.	No obvious abnormality was found in the liver.	Ⅰ
327				with/without contrast	The shape and size of the liver are normal, the contour is regular, the density of the liver parenchyma is uniform, and no obvious abnormal density shadow is found on plain scan. Two abnormal enhancement foci were found in the left lobe of the liver on enhanced scan, which were significantly enhanced in arterial phase, high-density foci in the medial segment and isodense foci in the lateral segme…	The left lobe of the liver is abnormally enhanced and the hemangioma may be large. MR examination is recommended.	Ⅱ
328	with/without contrast	The liver morphology was normal and the contour was regular. Small nodular enhancement foci were seen in S2 arterial phase of the liver, and other sequences showed unclear. Multiple circular like water like liquid signal shadows of different sizes are seen in the liver parenchyma, with clear boundaries and no enhancement. The largest one is located in S2, with a diameter of about 1.7cm.	Abnormal enhancement of liver S2, abnormal perfusion is possible, dynamic observation is recommended; Multiple watery liquid signal shadows in the liver, considering cysts				Ⅲ
328				with/without contrast	The liver morphology was normal and the contour was regular. Small nodular enhancement foci were seen in the arterial phase of liver S2, which were isodense in plain scan and venous phase. Multiple round like water like liquid density shadows of different sizes can be seen in the liver parenchyma, with clear boundaries and no enhancement. The largest one is located in S2, with a diameter of about…	Abnormal enhancement of liver S2, abnormal perfusion is possible, dynamic observation is recommended; Multiple cyst of liver	Ⅲ
329				with/without contrast	The shape and size of the liver are normal and the contour is regular. A low-density nodule with a diameter of about 1.5cm can be seen in the liver S7. After the enhancement, the arterial phase is significantly enhanced at the edge, and the venous phase is continuously enhanced and advances to the center.	Hepatic S7 hemangioma may be large	Ⅱ
330				with/without contrast	The shape and size of the liver are normal and the contour is regular. No abnormal density shadow is found in the liver parenchyma.	No obvious abnormality was found in the liver.	Ⅰ
331				with/without contrast	The shape and size of the liver are normal, the contour is regular, and there are multiple round water like low-density foci of different sizes in the liver, with sharp boundaries and no enhancement, and the largest one is 1.7cm × 1.6cm； The enhancement degree of S2 and 3 segments in arterial phase was higher than that of other segments, and there was no significant difference in venous phase; In…	1. Multiple low-density foci in the liver, considering cysts; 2. The enhancement of hepatic parenchyma in arterial phase is uneven, and is it heterogeneous fatty liver? Abnormal liver perfusion? Please recheck when necessary in combination with the clinic; 3. In arterial phase, liver S7 is abnormal enhancement focus, and vascular shadow is possible. It is suggested to further MR enhancement scan …	Ⅲ
331	without contrast	The size and shape of the liver were normal, and multiple round like water like signal shadows were seen in the parenchyma. The largest one was located in S4, with a diameter of 1.7cm. On T2WI of the lower segment of the right lobe of the liver, a circular like slightly high signal can be seen with blurred edges.	Multiple cysts in the liver; On T2WI of the lower segment of the right lobe of the liver, the circular like signal is slightly high. Please review it when necessary in combination with the clinic.				Ⅲ
332				with/without contrast	The shape and size of the liver are normal, the contour is regular, the density of the liver parenchyma is uniform, and no abnormal density shadow is found. The ratio of hepatic lobes was normal, the hepatic fissure was not widened, and the structure of hepatic hilum was clear.	No obvious abnormality was found in the liver.	Ⅰ
332				without contrast	The shape and size of the liver are normal, the contour is regular, the density of the liver parenchyma is uniform, and no abnormal density shadow is found. The ratio of hepatic lobes was normal, the hepatic fissure was not widened, and the structure of hepatic hilum was clear.	No obvious abnormality was found in the liver.	Ⅰ
334				with/without contrast	The shape and size of the liver are normal, and the contour is regular. Multiple round like low-density foci of different sizes are seen in the liver parenchyma, with no enhancement. The larger one is located in S6, with a diameter of about 2.5cm.	Multiple hepatic cysts;	Ⅱ
334	with/without contrast	The shape of the liver is smooth and the proportion of each lobe is moderate. The anti phase signal of the liver on T1WI was decreased, and multiple abnormal signal shadows of different sizes were seen in the liver. T1WI was low signal, T2WI was high signal, DWI was high signal, ADC value was not decreased, and the larger one was about 2.0cm in diameter. No enhancement was found in each phase of …	Fatty liver and multiple hepatic cysts are not excluded. Follow up and reexamination are recommended				Ⅲ
337				with/without contrast	The shape and size of the liver are normal, the surface of the liver is smooth, the ratio of each lobe of the liver is normal, and several small round low-density foci can be seen in the liver parenchyma. There is no obvious enhancement after enhancement.	Multiple small cysts in the liver	Ⅱ
337				with/without contrast	There is no abnormality in the shape and size of the liver. There is a small round low-density focus in the left and right lobes, with a clear boundary and a diameter of about 0.5cm. No enhancement is found after enhancement. No abnormal density focus is found in the rest of the liver parenchyma.	Small cyst of the liver.	Ⅱ
337				with/without contrast	The shape and size of liver were normal, and the density of liver parenchyma was slightly decreased. A small low-density lesion with a diameter of about 0.5cm was seen in the left lobe of the liver, and there was no obvious enhancement after enhancement. The ratio of hepatic lobes was normal, the hepatic fissure was not widened, and the structure of hepatic hilum was clear.	Mild fatty liver.	Ⅲ
338				with/without contrast	The shape and size of the liver are normal and the contour is regular. Multiple small circular low-density shadows can be seen in the liver, with clear edges. No enhancement is seen after enhancement. The ratio of hepatic lobes was normal, the hepatic fissure was not widened, and the structure of hepatic hilum was clear.	Multiple cysts in the liver are possible. It is suggested that other lesions be excluded from reexamination.	Ⅲ
339				with/without contrast	The shape and size of the liver are normal, the contour is regular, the density of the liver parenchyma is uniform, and no abnormal density shadow is found.	No obvious abnormality was found in the liver.	Ⅰ
340				with/without contrast	The shape of the liver is normal, the contour is regular, and the density of the liver parenchyma is uniform. Low density foci can be seen in the liver S6. There is no enhancement in the arterial phase, and the size is about 0.3cm. No abnormal density shadow is found in the rest of the parenchyma.	Small hepatic S6 cyst is possible. MRI examination or follow-up is recommended when necessary.	Ⅲ
341				with/without contrast	The shape and size of the liver are normal, and the contour is regular. Small round low-density shadows can be seen in the liver S1, without enhancement, with a diameter of about 1.0cm.	Small hepatic cyst	Ⅱ
343				with/without contrast	The shape and size of the liver were normal, and punctate calcification was seen in the lower segment of the right posterior lobe of the liver; There are many small round low-density non enhancement shadows in the liver, and the larger ones are about 0.4cm in diameter. The ratio of hepatic lobe was normal, and the structure of hepatic hilum was clear.	The possibility of multiple small hepatic cysts; Intrahepatic calcification.	Ⅱ
344				with/without contrast	The liver morphology is regular, the liver margin is smooth, and the proportion of each lobe is moderate. The density of liver parenchyma was uniform, and no abnormal density shadow was found. There is no dilatation of intrahepatic bile duct.	No obvious abnormality was found in the liver.	Ⅰ
346				with/without contrast	The shape and size of the liver are normal, and the contour is regular. There are several round like low-density foci in the left lobe of the liver, with clear boundaries and no enhancement. The largest one is located in S2, with a diameter of about 2.0cm and a CT value of about 13hu.	The possibility of multiple hepatic cysts;	Ⅱ
349				with/without contrast	The shape of the liver is smooth, the proportion of each leaf is moderate, and multiple round like water like density shadows are seen in the liver, and the larger one is about 5.0cm in size × 5.9cm, a spot like high-density shadow can be seen in S5.	Multiple hepatic cysts; Small calcification in the liver.	Ⅱ
350				with/without contrast	The shape and size of the liver are normal, the contour is regular, the density of the liver parenchyma is uniform, and no abnormal density shadow is found.	No obvious abnormality was found in the liver.	Ⅰ
351				with/without contrast	The shape and size of the liver are normal, the contour is regular, and the density of the liver parenchyma is uniform. There are many round like water samples in the liver without enhancement. The larger one is located in the liver S4, with a size of about 2.3cm × 1.3cm。	Multiple hepatic cysts are possible. Follow up examination is recommended	Ⅲ
353				with/without contrast	The shape and size of the liver are normal, the contour is regular, and there are many small cystic low-density foci in the liver parenchyma. The CT value is about 34hu, and there is no obvious enhancement after enhancement. The ratio of hepatic lobes was normal, the hepatic fissure was not widened, and the structure of hepatic hilum was clear.	There are multiple small cysts in the liver.	Ⅱ
354	with/without contrast	The shape of the liver is smooth and the proportion of each lobe is moderate. Diffuse circular like abnormal signals can be seen in the liver parenchyma, and the larger one is located at the junction of S5 and S8 of the liver, with a size of about 5.2cm × 3.8cm, in T1WI, the pressure lipid is low signal, T2WI, the pressure lipid is high signal, DWI is high signal, ADC is low signal, and the enhan…	1. Multiple liver metastases; 2. Abnormal perfusion of liver S7 and S8 in arterial phase, follow-up and reexamination are recommended; 3. Multiple hepatic cysts.				Ⅴ
355				with/without contrast	The shape and size of the liver are normal, the contour is regular, the density of the liver parenchyma is uniform, and no abnormal density shadow is found. The ratio of hepatic lobes was normal, the hepatic fissure was not widened, and the structure of hepatic hilum was clear.	No obvious abnormality was found in the liver.	Ⅰ
356				with/without contrast	The shape and size of the liver are normal and the contour is regular. Small nodular low-density shadows are seen in the upper posterior segment of the right lobe and the left inner lobe of the liver, and no obvious enhancement is found. The density of the remaining liver parenchyma is uniform, and no abnormal density shadow is found. The ratio of hepatic lobes was normal, the hepatic fissure was…	Low density shadow of liver, small cyst is possible, observation is recommended.	Ⅲ
357				with/without contrast	The shape and size of the liver are normal and the contour is regular. Cystic low-density foci can be seen near the diaphragmatic top of the right liver, with a diameter of about 0.3cm. No enhancement is seen after enhancement.	Small cyst at the top of liver	Ⅱ
357				with/without contrast	The shape and size of the liver are normal and the contour is regular. Cystic low-density foci can be seen near the diaphragmatic top of the right liver, with a diameter of about 0.3cm. No enhancement is seen after enhancement. The ratio of hepatic lobes was normal, the hepatic fissure was not widened, and the structure of hepatic hilum was clear.	Small cyst of right liver	Ⅱ
358				with/without contrast	The shape and size of the liver were normal and the surface was smooth. A kind of round slightly low-density shadow can be seen in the parenchyma at the junction of S4 and 8 of the liver. The boundary is unclear. On contrast-enhanced scan, the focus shows mild delayed enhancement, with a size of about 2.0cm × 1.6cm。 Small punctate watery density foci are seen near the diaphragmatic top of liver S…	1. The low-density foci at the junction of S4 and 8 of the liver are undetermined in nature, and metastasis is not excluded. Please combine the clinical history and conduct further MR enhancement examination if necessary; 2. Small hepatic S8 cyst is possible, follow-up observation is recommended;	Ⅳ
358	with/without contrast	The shape of the liver is smooth and the proportion of each lobe is moderate. The anti phase parenchymal signal decreased slightly and the fat fraction was about 13.2%. The T2WI signal of liver parenchyma was slightly decreased, and the R2 * value was about 117hz. An irregular shaped abnormal signal shadow can be seen at the S4 / 8 junction in the liver parenchyma. The edge is lobulated and seems…	Liver S4 / 8 abnormal signal shadow, considering the possibility of malignancy in combination with medical history, it is recommended to review; Hepatic S8 small cyst; Liver and spleen iron overload.				Ⅴ
359				without contrast	The shape and size of the liver are normal, and the contour is regular. Circular low-density shadow can be seen in the liver S7, with a size of about 3.7 × 3.2. The boundary is unclear, and the CT value is about 26hu.	S7 low-density focus in the right lobe of the liver, whose nature is undetermined, it is suggested to Enhance CT or MR examination;	Ⅳ
359	with/without contrast	The liver is smooth in shape, with moderate proportion of each lobe, and no obvious signal reduction in the reverse phase. Oval abnormal signal shadow can be seen in liver S7, with a size of about 3.9cm × 2.3cm, nonuniform low signal on T1WI, nonuniform equal slightly high signal on T2WI, nonuniform high signal on the edge and septum of the lesion on DWI, decreased signal on ADC in the correspond…	Liver S7 lesions, combined with medical history, first consider the possibility of metastases, please review in combination with clinical follow-up;				Ⅳ
361				with/without contrast	The shape and size of the liver are normal and the contour is regular. There are many small round low-density foci in the liver, the largest one is located in S7, with a diameter of about 1.0cm. The enhancement scan has no enhancement; The density of liver parenchyma was heterogeneous, and the CT value of plain scan was about 31hu-42hu.	Heterogeneous fatty liver; Multiple small cysts in the liver;	Ⅲ
363				with/without contrast	The shape and size of the liver are normal, the contour is regular, the density of the liver parenchyma is uniform, and no abnormal density shadow is found. The ratio of hepatic lobes was normal, the hepatic fissure was not widened, and the structure of hepatic hilum was clear.	No obvious abnormality was found in the liver.	Ⅰ
364	without contrast	The liver is abnormal, the proportion of hepatic lobes is out of order, the caudate lobe is enlarged, and abnormal signal shadows of different sizes and shapes are frequently found in the liver. The signal is slightly low on T1WI, slightly high on T2WI, and significantly high on DWI. The signal on ADC is decreased, and the maximum cross section of the larger is about 8.7cm × 7.3cm, the lesion can…	Multiple intrahepatic metastases and multiple enlarged lymph nodes near the retroperitoneal aorta;				Ⅴ
365				with/without contrast	The shape and size of the liver are normal, and the contour is regular. There are high-density spots and blocks in the liver S1 and S2.	Small calcification in liver;	Ⅱ
368				with/without contrast	The shape and size of the liver are normal, the contour is regular, and the liver parenchyma is often round like and low-density foci without enhancement. The larger one is located in the liver S6, with a size of about 4.2cm × 3.5cm, clear boundary, liver S7, about 4.8cm in size × 3.3cm less low-density shadow, nodular enhancement at the edge of the lesion in arterial phase after enhancement, and…	1. Multiple hepatic cysts; 2. Hepatic S7 hemangioma;	Ⅱ
370				with/without contrast	The shape and size of the liver are normal, the contour is regular, the density of the liver parenchyma is uniform, and no abnormal density shadow is found.	No obvious abnormality was found in the liver.	Ⅰ
371				with/without contrast	The shape and size of the liver are normal, the contour is regular, the density of the liver parenchyma is uniform, and no abnormal density shadow is found. The ratio of hepatic lobes was normal, the hepatic fissure was not widened, and the structure of hepatic hilum was clear.	No obvious abnormality was found in the liver.	Ⅰ
372				with/without contrast	The shape of the liver was normal, the contour was regular, and there were multiple irregular low-density foci in the liver parenchyma, with a size of 12cm × 8.7cm、10cm × The CT value of 8.0cm was about 33hu. After enhancement, it showed non-uniform enhancement, with visible enhancement at the edges and partitions.	Liver multiple tumor lesions, colon cancer and liver metastases cannot be excluded	Ⅴ
373				with/without contrast	The shape and size of the liver are normal, the contour is regular, the density of the liver parenchyma is diffusely reduced, and the CT value of the plain scan is about 49hu. The ratio of hepatic lobes was normal, the hepatic fissure was not widened, and the structure of hepatic hilum was clear.	Fatty liver.	Ⅲ
374				with/without contrast	The shape and size of the liver are normal, and the contour is regular. There are many low densities with different sizes in the liver. The CT value is about 31hu-43hu, and the largest one is located in the liver S4, with a size of about 2.1cm × 1.8cm, enhanced scanning ring enhancement.	Multiple liver metastases;	Ⅴ
375	with/without contrast	The appearance of the liver is smooth and the proportion of each lobe is moderate. A nodular abnormal signal shadow is seen in S3 of the liver. The diameter of the lesion is about 1.5cm. The boundary of the lesion is clear. On T1WI, it is low signal, and on T2WI, it is slightly high signal. Patchy higher signal shadows can be seen in it. On DWI, it is obviously high signal, and on ADC, it is low …	The abnormal signal foci of liver S3 are solid foci, and the possibility of metastasis is considered; Hepatic S6 cyst				Ⅴ
375				with/without contrast	The shape of the liver is normal, the contour is regular, the density of the liver parenchyma is diffusely reduced, and the plain CT value is about 40hu, which is lower than that of the spleen parenchyma in the same layer. Round like low density shadow can be seen near the hepatic fissure in S3, with fuzzy boundary and size of about 2.7cm × 1.7cm； The CT value of the lesions on plain scan was abo…	Class S3 round slightly low-density shadow of the liver, considering the possibility of metastasis, please review in combination with clinical recommendations; Diffuse fatty liver	Ⅳ
377				with/without contrast	The shape and size of the liver are normal and the contour is regular. No abnormal density shadow is found in the liver parenchyma.	No obvious abnormality was found in the liver.	Ⅰ
378				with/without contrast	The shape and size of the liver are normal and the contour is regular. A class of circular low-density shadows can be seen in the liver S4, with clear and smooth edges and uniform internal density. The CT value is about 9.5hu and the size is about 2.9x2.3cm. The lesions are not enhanced after enhanced scanning. No abnormal enhancement was found in other livers.	Liver S4 cyst, regular reexamination is recommended	Ⅲ
379				with/without contrast	The shape and size of the liver are normal, the contour is regular, and the density of the liver parenchyma is uniform. Wedge shaped abnormal enhancement can be seen at the edge of the liver S8 in the arterial phase, but it is not clearly shown in the plain scan and venous phase.	Abnormal perfusion of liver S8 is possible, and re examination is recommended.	Ⅲ
380				with/without contrast	The shape and size of the liver are normal and the contour is regular. The liver parenchyma has two quasi circular and slightly low-density shadows. The larger one is located at the junction of S4, S5 and S8. The maximum cross-sectional size is about 6.4cm × 6.6cm, the upper and lower diameter is about 7.5cm, and the boundary is fuzzy. The CT value of the central part of the lesion was about 29hu…	1. Abnormal density shadow in the liver (two places), nature undetermined, liver abscess? Transfer? Please combine the clinical history and previous examinations and suggest reexamination; 2. Hepatic S6 was hyperperfusion in the arterial phase near the lower edge of the liver, and follow-up observation was recommended;	Ⅳ
381				with/without contrast	The shape and size of the liver are normal and the contour is regular. A nodular slightly low-density shadow is seen in the upper segment of the right posterior lobe of the liver and the upper segment of the left outer lobe of the liver. The right lobe of the liver is larger, with a size of about 0.8 * 1.2cm. The boundary of the lesion is unclear, and the average CT value is about 19hu. After int…	Liver low density shadow, cyst is possible, it is suggested to observe.	Ⅲ
382				with/without contrast	The shape and size of the liver were normal and the contour was regular. A kind of round slightly low-density nodules can be seen in S3 of the liver, with clear boundary. The enhancement scan shows obvious edge enhancement, the enhancement degree is similar to that of the aorta, and the enhancement range in venous phase is enlarged, showing relatively high density. A class of round water like liq…	Hepatic S3 hemangioma; Hepatic S4 small cyst; Hepatic calcification;	Ⅱ
383				with/without contrast	The shape and size of the liver are normal, the contour is regular, the density of the liver parenchyma is uniform, and a slightly low-density focus with a diameter of about 1.4cm can be seen at the junction of the liver S5 / 6. The enhancement scan is mild circular enhancement; A low-density lesion with a size of about 1.0cm can be seen in liver S7. The CT value is about 15hu, and no clear enhan…	Metastasis at the junction of liver S5 / 6; Liver S7 cyst may be large, follow-up is recommended;	Ⅴ
384				with/without contrast	The shape and size of the liver are normal, the contour is regular, and irregular low-density foci can be seen in the liver parenchyma, and the cross section of the larger one is about 7.2 × 6.1cm, annular enhancement was seen around the enhancement scan, and nodular calcification was seen in the liver. The ratio of hepatic lobes was normal, the hepatic fissure was not widened, and the structure …	There are multiple space occupying lesions in the liver, and metastasis is possible. Please combine with clinical recommendations for further examination. Liver calcification.	Ⅲ
384	with/without contrast	The shape of the liver is smooth and the proportion of each lobe is moderate. Multiple lumpy abnormal signal shadows of different sizes can be seen in the liver parenchyma, the largest of which is about 59mm in diameter, showing mixed high signal on T2WI, low signal on T1WI, slightly high and high signal on DWI, with obvious edges. After intravenous contrast agent injection, annular enhancement c…	The liver has multiple abnormal signals and circular enhancement, so it is considered that the metastatic tumor may be large.				Ⅴ
386				with/without contrast	In the right lobe of the liver near the diaphragmatic top and the anterior and lower segments of the right lobe of the liver, patchy abnormal enhancement areas can be seen in the arterial phase. The lesions near the diaphragmatic top are large and the cross-sectional size is about 1.0 × 0.6cm, no clear indication in plain scan and venous phase. The proportion of each lobe of the liver is moderate…	Multiple abnormal enhancement foci in hepatic arterial phase, further examination is recommended	Ⅳ
387				without contrast	The proportion of the liver lobe is out of balance, the left lobe is enlarged, the contour is wavy, multiple round water like low-density shadows are seen inside, and calcified shadows are seen in S8.		Ⅲ
387	with/without contrast	The ratio of hepatic lobe is out of proportion, the left lobe is enlarged, and the contour is wavy. Abnormal signal shadow can be seen at the junction of S4 and S8 around the hepatic hilus area, with unclear boundary and range of about 4.8cm × 5.0cm, showing equal or slightly low signal in the same phase, patchy signal attenuation in the opposite phase, uneven slightly high signal in T2WI, small …	1. Liver cirrhosis, splenomegaly, portal hypertension, lower esophageal and gastric fundus varices; 2. Abnormal signal shadow at the junction of S4 and S8 of the liver, possible fibrosis, and mild widening of the pancreatic duct in the liver. Follow up examination is recommended; 3. High enhancement nodule (lr-3) in hepatic S3 arterial phase, follow-up and reexamination; 4. The main trunk and lef…			1. Liver cirrhosis, slightly large spleen, portal hypertension and collateral circulation may be large, please combine with the clinic; 2. Multiple cysts in the liver, high-density flakes in the liver, and calcified foci are possible. Please combine them with the clinic.	Ⅲ
387					The shape and size of the liver are normal, the contour is regular, and multiple cystic low-density foci are seen in the liver, with clear boundaries and a maximum of about 5.6x3.4cm. No obvious enhancement is seen after enhancement. The intrahepatic bile duct was slightly dilated.	1. There are multiple cystic lesions in the liver, and the possibility of cysts is high. It is suggested that further examination should be performed except for Caroli's disease. 2. Mild dilatation of intrahepatic bile duct.	Ⅲ
387	without contrast	The shape of the liver is smooth, the proportion of each lobe is moderate, and multiple round like abnormal signals can be seen in the liver parenchyma. The signal is low on T1WI and high on T2WI. The boundary is clear and there is no space occupying effect. The largest one is located in the right lobe, and the maximum cross section is about 5.8 × 3.4cm。 After injection of contrast agent, the int…	Multiple cysts in the liver.				Ⅱ
388				with/without contrast	The shape and size of the liver are normal and the contour is regular. A small cystic low-density lesion without enhancement is seen in S4 of the liver, with a diameter of about 0.5cm.	The possibility of hepatic S4 small cyst is high, and follow-up observation is recommended	Ⅲ
389				with/without contrast	The shape and size of the liver are normal and the contour is regular. Flake high-density foci can be seen in liver sviii, and local tubular low-density foci can be seen in liver SIII. No obvious enhancement is found in the enhancement, and no abnormal density shadow is found in the rest.	Local calcification of liver, please observe dynamically;	Ⅲ
390				without contrast	The shape and size of the liver are normal, and the contour is regular. The liver has many round like low-density shadows, with a larger diameter of about 1.4cm. Punctate calcification at the edge of liver S4.	The liver has multiple low-density lesions, some of which may be cysts, and some of which are of undetermined nature. Please suggest B-ultrasound or Mr reexamination in combination with clinical practice;	Ⅲ
391				with/without contrast	The shape of the liver is normal, the contour is regular, the density of the liver parenchyma is uniform, and no abnormal density shadow is found in the parenchyma.	No obvious abnormality was found in the liver.	Ⅰ
392				with/without contrast	The shape and size of the liver are normal, the contour is regular, and the density of the liver parenchyma is uniform. Oval like low-density shadows can be seen in the liver S8, but no enhancement is seen.	Hepatic cyst	Ⅱ
393				with/without contrast	The liver morphology was normal and the contour was regular. The density of liver parenchyma was diffusely and slightly decreased, and no focal abnormal density shadow was found in the parenchyma.	Diffuse mild fatty liver.	Ⅲ
394				with/without contrast	The shape and size of the liver are normal, the contour is regular, and the density of the liver parenchyma is uniform. Multiple small circular low-density shadows are seen in the liver, and no obvious enhancement is seen in the lesions. The ratio of hepatic lobes was normal, the hepatic fissure was not widened, and the structure of hepatic hilum was clear.	There are many small round low-density shadows in the liver. It is recommended to reexamine.	Ⅲ
396	with/without contrast	The shape and size of the liver are normal and the edges are regular. 1.4cm is seen at the junction of S6 and 7 × 1.1cm abnormal signal shadow, slightly low signal on T1WI, dot like low signal focus in the center, slightly high signal on T2WI, dot like high signal in the center, ring like high signal shadow on the edge, high signal on DWI, ring like low signal on the edge and high signal in the c…	Nodular foci at the junction of S6 and 7 of the liver. Solitary necrotic nodules are considered and re examination is recommended;				Ⅲ
396				without contrast	The shape and size of the liver are normal, the contour is regular, the density of the liver parenchyma is reduced, and the lower part is 37hu. No abnormal density shadow is found. The ratio of hepatic lobes was normal, the hepatic fissure was not widened, and the structure of hepatic hilum was clear.	Decreased liver density, fatty liver may	Ⅲ
401				without contrast	The shape and size of the liver are normal and the contour is regular. No abnormal density shadow is found in the liver parenchyma.	No obvious abnormality was found in the liver.	Ⅰ
401	with/without contrast	The shape of the liver is smooth and the proportion of each lobe is moderate. Circular like abnormal signal shadow with a diameter of about 1.8cm can be seen in S4 of the liver. On T1WI, it is low signal, on T2WI, it is high signal, and on DWI, it is high signal. After enhancement, it can be seen that the arterial phase is significantly enhanced, and the venous and delayed phase enhancement gradu…	Hepatic S4 space occupying lesion, considering the possibility of metastasis, please combine with the clinic; Abnormal enhancement of liver S4 margin, considering the possibility of abnormal perfusion;				Ⅴ
402				with/without contrast	The liver morphology was normal and the contour was regular. Multiple round like water like liquid density shadows of different sizes can be seen in the liver parenchyma, with clear boundaries and no enhancement. The largest one is located in S7, with a diameter of about 1.5cm.	Multiple hepatic cysts;	Ⅱ
402				with/without contrast	The liver morphology was normal and the contour was regular. Multiple round like water like liquid density shadows of different sizes can be seen in the liver parenchyma, with clear boundary and no enhancement. The largest one is located in S7, with a diameter of about 1.5cm. In addition, there were several small nodules in the hepatic parenchyma that were enhanced in the arterial phase, but not …	Multiple hepatic cysts may be large, dynamic observation is recommended; Multiple intrahepatic high enhancement nodules in arterial phase, abnormal perfusion should be considered;	Ⅲ
404				with/without contrast	The shape and size of the liver are normal and the contour is regular. Multiple spotty non enhancement foci are seen in the liver parenchyma, and spotty calcification foci are seen in the liver S4.	Multiple small cysts of the liver, calcification of the liver S4;	Ⅱ
405				with/without contrast	The shape and size of the liver are normal, the contour is regular, the density of the liver parenchyma is uniform, and calcified nodule shadow can be seen in the liver S8.	Intrahepatic calcification	Ⅱ
408				with/without contrast	The shape and size of the liver are normal, the contour is regular, and the density of the liver parenchyma is diffusely reduced. The CT value is about 39-42hu, which is lower than that of the spleen in the same layer. The ratio of hepatic lobes was normal, the hepatic fissure was not widened, and the structure of hepatic hilum was clear.	Fatty liver.	Ⅲ
408				with/without contrast	The shape and size of the liver are normal, the contour is regular, and the density of the liver parenchyma is diffusely reduced. The CT value is about 39-42hu, which is lower than that of the spleen in the same layer. The ratio of hepatic lobes was normal, the hepatic fissure was not widened, and the structure of hepatic hilum was clear	Fatty liver.	Ⅲ
409				with/without contrast	The shape and size of the liver are normal, the contour is regular, the density of the liver parenchyma is uniform, and there are many small round low density in the liver, some of the boundaries are unclear, and no obvious enhancement is seen after enhancement. The ratio of hepatic lobes was normal, the hepatic fissure was not widened, and the structure of hepatic hilum was clear.	There are many small low-density foci in the liver, some of which are considered as cysts, some of which are recommended to be reexamined.	Ⅲ
411				with/without contrast	The shape and size of the liver were normal, and the contour was regular. Patchy high enhancement was seen in the parietal artery phase, and isodense changes were seen in the rest.	The nature of the high enhancement foci in the diaphragmatic top of the liver is undetermined. Abnormal perfusion is not excluded, and follow-up observation is recommended;	Ⅲ
412				with/without contrast	The size, shape and proportion of the liver are normal, the surface is smooth, and the liver fissure is not widened; No abnormal density shadow was found in the liver parenchyma.	No obvious abnormality was found in the liver.	Ⅰ
413				with/without contrast	The shape of the liver is irregular, and punctate low-density shadows can be seen in the right lobe of the liver.	The shape of the liver is irregular, and the right lobe of the liver is punctate low-density shadow. Please combine with the clinical review	Ⅲ
414				with/without contrast	The shape and size of the liver are normal, the contour is regular, the density of the liver parenchyma is uniformly reduced, the CT value of the plain scan is about 43hu, and the CT value of the spleen on the same plane is about 51hu. Two quasi circular cystic low-density foci can be seen in the medial segment of the left lobe of the liver and the posterior upper segment of the right lobe of the…	Multiple small hepatic cysts may be large. Fatty liver.	Ⅲ
414				with/without contrast	The shape and size of the liver are normal, the contour is regular, the density of the liver parenchyma is unevenly reduced, and the CT value of the lower part is about 37hu. A class of circular cystic low-density foci can be seen in the upper posterior segment of the right lobe of the liver, with a diameter of 1.1cm and clear boundary. The CT value on plain scan is about 4hu, and there is no enh…	Small round low-density focus in the liver, cyst is considered. The density of liver is decreased, and fatty liver may be large.	Ⅲ
419				with/without contrast	The shape and size of the liver are normal and the contour is regular. Low density can be seen in the lateral segment of the left lobe of the liver, with a size of 0.42cm. Massive calcification was seen in the left liver. The ratio of hepatic lobes was normal, the hepatic fissure was not widened, and the structure of hepatic hilum was clear.	Intrahepatic calcification. Low density can be seen in the lateral segment of the left lobe of the liver. Cysts are possible.	Ⅱ
419				with/without contrast	The shape and size of the liver are normal and the contour is regular. Small round low-density foci with a diameter of about 0.8cm can be seen in the left outer lobe of the liver. The CT value of plain scan is about 23hu. No obvious enhancement is seen after enhancement. Punctate calcification foci can be seen in the left inner lobe of the liver. The ratio of hepatic lobes was normal, the hepatic…	Hepatic cyst, intrahepatic calcification.	Ⅱ
420				with/without contrast	The shape and size of the liver are normal, the contour is regular, the density of the liver parenchyma is uniform, and no abnormal density shadow is found.	No obvious abnormality was found in the liver.	Ⅰ
420	with/without contrast	The shape of the liver is smooth and the proportion of each lobe is moderate. Liver parenchymal signal was normal.	No definite abnormality was found in plain and enhanced MRI scans of the abdomen.				Ⅰ
420				without contrast	The shape of the liver is normal, the contour is regular, the density of the liver parenchyma is uniform, and no abnormal density shadow is found in the parenchyma.	No obvious abnormality was found in the liver.	Ⅰ
422				with/without contrast	The shape and size of the liver were normal, the contour was regular, the density uniformity of the liver parenchyma was reduced, and no abnormal density shadow was found.	Mild hepatic fatty infiltration	Ⅲ
424				with/without contrast	The shape and size of the liver were normal and the contour was regular. There are several round like non enhanced liquid density shadows of different sizes in the liver parenchyma, the largest one is located in the liver S8, with a size of about 3.2cm × 3.4cm。 The hepatic S6 bile duct is slightly widened, and no high-density nodule shadow is found in the running area. Common bile duct is not dil…	Multiple cyst of liver	Ⅱ
426				with/without contrast	The shape and size of the liver are normal, the contour is regular, and multiple cystic low-density shadows can be seen in the liver. The larger diameter is about 1.5cm, and the CT value is about 16hu. The enhancement of some lesions is not obvious, and some lesions seem to be slightly enhanced. The CT value is 44hu. The ratio of hepatic lobes was normal, the hepatic fissure was not widened, and …	There are multiple low-density lesions in the liver, some of which may be cysts, some of which may have enhancement, and the nature is undetermined. Please combine the clinical recommendations to exclude the metastasis by MRI examination.	Ⅳ
429				with/without contrast	The shape and size of the liver were normal, the contour was regular, and multiple small round low-density foci were seen in the liver parenchyma, with clear boundaries and no enhancement after enhancement; Patchy and slightly low-density foci were seen in liver S4, and no clear enhancement was seen after enhancement.	Multiple small hepatic cysts; Liver S4 is a slightly low-density lesion, and false foci near the falx are possible. If necessary, further MR examination is required	Ⅲ
430				with/without contrast	The shape and size of the liver are normal and the contour is regular. No abnormal density shadow is found in the liver parenchyma.	No obvious abnormality was found in the liver.	Ⅰ
433				with/without contrast	The shape and size of the liver are normal, the contour is regular, the density of the liver parenchyma is uniform, and no abnormal density shadow is found.	No obvious abnormality was found in the liver.	Ⅰ
433	with/without contrast	The shape of liver is smooth, the proportion of each leaf is moderate, and the Gleason sheath is slightly thick. Circular like abnormal signals with a diameter of about 1.5cm can be seen in S8 of the liver, showing slightly low signal on T1WI, slightly high signal on T2WI, obvious high signal on DWI, and clear low signal on ADC. There is no definite enhancement in the main body of the lesion at e…	There are multiple abnormal signals in the liver. Combined with the medical history, the metastatic focus may be large; The thickness of the liver grinsen sheath, please combine with the clinical and relevant medical history;				Ⅴ
434				with/without contrast	The shape and size of the liver are normal and the contour is regular. Multiple round like low-density shadows are seen in the liver parenchyma, with clear boundaries. The larger ones are about 0.4cm in diameter, with no enhancement.	Multiple small cysts in the liver	Ⅱ
435				with/without contrast	The shape and size of the liver are normal, the contour is regular, the density of the liver parenchyma is uniform, and no abnormal density shadow is found.	No obvious abnormality was found in the liver.	Ⅰ
436				with/without contrast	The liver morphology is regular, the liver margin is smooth, and the proportion of each lobe is moderate. Multiple massive low-density foci can be seen in S5, 6, 7 and 8 of the liver, with a maximum section of about 2.6cm × 3.9cm, the edge of plain scan is not clear, the density is not uniform, and the lower density area can be seen in it. The CT value of plain scan is about 50hu. The peripheral …	Multiple liver masses, metastases may be large, re examination is recommended	Ⅳ
436	with/without contrast	The liver morphology is regular, the liver margin is smooth, and the proportion of each lobe is moderate. Multiple nodules and lumpy abnormal signal shadows can be seen in S5, 6, 7 and 8 of the liver. The larger one is located under the hepatic capsule at the junction of S5 and S8 of the liver, with a maximum cross section of about 4.2cm × 2.2cm, with clear boundary and uneven signal, showing low…	Multiple liver metastases;				Ⅴ
437				with/without contrast	The shape and size of the liver are normal, the contour is regular, the density of the liver parenchyma is uniform, and several small low-density foci are seen in the right lobe of the liver. The plain scan shows low density, the boundary is clear after enhancement, and there is no obvious enhancement. The diameter is less than 4mm. The ratio of hepatic lobes was normal, the hepatic fissure was n…	Low density foci in the right lobe of the liver and cysts are possible. Please review in combination with clinical follow-up and further check if necessary.	Ⅲ
438				with/without contrast	The shape and size of the liver are normal, the contour is regular, the density of the liver parenchyma is uniform, and no abnormal density shadow is found.	No obvious abnormality was found in the liver.	Ⅰ
438	with/without contrast	The shape of the liver is smooth and the proportion of each lobe is moderate. Circular water like liquid signal shadow with a diameter of about 0.6cm was seen in liver S6, and no obvious enhancement was found in enhanced scan.	Hepatic cyst				Ⅱ
439				without contrast	The shape and size of the liver are normal, the contour is regular, the density of the liver parenchyma is uniform, and no abnormal density shadow is found.	No obvious abnormality was found in the liver.	Ⅰ
439				with/without contrast	The shape and size of the liver are normal, the contour is regular, the density of the liver parenchyma is uniform, and no abnormal density shadow is found.	No obvious abnormality was found in the liver.	Ⅰ
441				without contrast	The shape and size of the liver are normal, the contour is regular, the density of the liver parenchyma is uniform, and no abnormal density shadow is found.	No obvious abnormality was found in the liver.	Ⅰ
443				with/without contrast	The shape and size of the liver are normal, the contour is regular, the density of the liver parenchyma is uniform, and no abnormal density shadow is found.	No obvious abnormality was found in the liver.	Ⅰ
444				with/without contrast	The shape and size of the liver are normal, the contour is regular, the density of the liver parenchyma is lower than that of the spleen, the CT value of the liver on plain scan is 54hu, and the CT value of the spleen is 57hu. Small punctate low-density foci can be seen in the right lobe of the liver. No clear enhancement is found on the enhanced scan, with a diameter of about 0.2cm. The ratio of…	Small punctate low-density focus of liver parenchyma, small cyst? other? Please combine with the clinic. Fatty liver is possible.	Ⅲ
446				with/without contrast	The shape and size of the liver are normal, the contour is regular, the density of the liver parenchyma is uniform, and no abnormal density shadow is found.	No obvious abnormality was found in the liver.	Ⅰ
447				with/without contrast	The shape and size of the liver are normal and the contour is regular. No abnormal density shadow is found in the liver parenchyma.	No obvious abnormality was found in the liver.	Ⅰ
448				with/without contrast	The shape and size of the liver are normal and the contour is regular. Patchy and dense shadows can be seen in S8 segment.	Hepatic S8 calcification	Ⅱ
449				with/without contrast	The shape and size of the liver are normal, the contour is regular, the density of the liver parenchyma is uniform, and there are scattered calcifications in the liver. The ratio of hepatic lobes was normal, the hepatic fissure was not widened, and the structure of hepatic hilum was clear.	Multiple calcifications in the liver.	Ⅱ
451				with/without contrast	The shape and size of the liver are normal, the contour is regular, and multiple round like water like low-density shadows are seen in the liver parenchyma, with clear boundaries, and the size of the larger one is about 2.8cm × 2.5cm, no reinforcement.	Hepatic cyst	Ⅱ
452				with/without contrast	The shape and size of the liver are normal, and the contour is regular. In the arterial phase, the right lobe of the liver can be seen with patchy enhancement foci, and the rest of the phase is not clearly displayed. In addition, multiple round like low-density shadows can be seen in the liver parenchyma, and no obvious enhancement is found in the enhanced scan. The ratio of hepatic lobes was nor…	The right lobe of the liver is a patch of enhancement in arterial phase, abnormal perfusion? other? Please combine with clinical review or further examination. Multiple small cysts in the liver are possible.	Ⅲ
453				with/without contrast	The shape and size of the liver are normal, the contour is regular, the density of the liver parenchyma is uniform, and there is no obvious abnormal density shadow in it.	No obvious abnormality was found in the liver.	Ⅰ
454				with/without contrast	The shape and size of the liver are normal, the contour is regular, the density of the liver parenchyma is uniform, and no abnormal density shadow is found.	No obvious abnormality was found in the liver.	Ⅰ
454	without contrast	The liver contour is smooth, the ratio of each lobe is normal, no abnormal signal is found in the liver parenchyma, and the Gleason sheath is thickened.	The sheath of Gleason is thickened, please combine it with the clinic;				Ⅲ
455				with/without contrast	The shape and size of the liver are normal, the contour is regular, the density of the liver parenchyma is uniform, and no abnormal density shadow is found. The ratio of hepatic lobes was normal, the hepatic fissure was not widened, and the structure of hepatic hilum was clear.	No obvious abnormality was found in the liver.	Ⅰ
457				with/without contrast	The shape and size of the liver are normal, the contour is regular, and the quasi circular low-density shadow can be seen in the eighth segment of the liver. The boundary is clear, and the diameter is about 1.2cm. No obvious enhancement is seen after enhancement. The ratio of hepatic lobes was normal, the hepatic fissure was not widened, and the structure of hepatic hilum was clear.	Low density shadow of liver Ⅷ segment, cyst? Or other? Please combine with clinical dynamic observation.	Ⅲ
458				with/without contrast	The shape and size of the liver are normal, and the contour is regular. A quasi circular water like density shadow is seen in the S2 parenchyma of the liver, with a diameter of about 2.9cm and a CT value of about 6.6hu.	Hepatic cyst	Ⅱ
459				with/without contrast	The shape and size of the liver were normal, the contour was regular, and the density of the liver parenchyma was decreased.	Fatty liver	Ⅲ
460				with/without contrast	The shape and size of the liver are normal and the contour is regular. No abnormal density shadow is found in the liver parenchyma.	No obvious abnormality was found in the liver.	Ⅰ
462				with/without contrast	The liver morphology is regular, the liver margin is smooth, and the proportion of each lobe is moderate. A class of round mild enhancement foci can be seen in the arterial phase of segment V of the liver. The CT value is about 84hu (about 60hu in the surrounding liver parenchyma) and the size is about 1.0 * 1.1cm. The density of the surrounding liver parenchyma is similar in the plain scan and p…	Enhanced nodule in arterial phase of segment V of the liver. Abnormal perfusion is considered. Please review it when necessary in combination with the clinic.	Ⅲ
463				without contrast	The shape and size of the liver are normal, and the contour is regular. The liver parenchyma has multiple round like low-density foci. The largest one is located in S8, with a diameter of about 1.2cm and a CT value of about 11h.	There are multiple low-density foci in the liver, some of which are cysts and some of which are of undetermined nature. Please further enhance the examination in combination with clinical recommendations	Ⅳ
464	with/without contrast	The shape of the liver is not smooth, the ratio of each lobe is acceptable, and the liver fissure is slightly widened. At the junction of S4 and S8 and S6 of the liver, there were 1 and 2 quasi circular abnormal signals with unclear boundary, slightly high signal on T2WI, slightly low signal on T1WI, high signal on DWI, and equal and slightly low signal on ADC. There was no change of lipid signal…	1. There are multiple nodules at the junction of S4 and S8 and S6 of the liver, and the possibility of metastasis is considered; 2. Liver S6 calcification is possible, please make it clear in combination with relevant examinations;				Ⅴ
464				with/without contrast	The shape and size of the liver were normal. Multiple round like low-density shadows of different sizes were seen in S4, S5 and S6 of the liver. The boundary was unclear and the enhancement scan was uneven. The larger one was located in S6 of the liver, with a diameter of about 2.6cm; Punctate and irregular high-density shadows were seen at the edges of liver S5 and 6.	Multiple liver metastases; The liver S5 and 6 have dense shadows at the edges, calcification? Please combine with the clinical history	Ⅴ
464	with/without contrast	The shape of the liver is smooth and the proportion of each lobe is acceptable. At the junction of S2, S4 and S8 and S6 of the liver, multiple nodular quasi circular or shallow lobular abnormal signals can be seen. The boundary is not clear. On T2WI, there is a slightly mixed high signal, on T1WI, there is a slightly low signal, on DWI, there is a high signal, and on ADC, there is an equal or sli…	1. Multiple metastases in the liver; 2. Small nodule of liver S2, excluding metastatic tumor, please make it clear in combination with clinical review or liver specific contrast agent enhancement scan if necessary;				Ⅴ
465				with/without contrast	The shape and size of the liver are normal and the contour is regular. Circular low-density shadow is seen in S2 of the liver, with a diameter of about 1.3cm and a CT value of about 1.6cm. No enhancement is found. The density of the remaining liver parenchyma is uniform and no abnormal density shadow is found.	Hepatic S2 cyst may be large	Ⅱ
466				with/without contrast	The liver morphology is normal, the contour is regular, the density of liver parenchyma is uniform, and no abnormal density shadow is found. The ratio of hepatic lobes was normal, the hepatic fissure was not widened, and the structure of hepatic hilum was clear.	No obvious abnormality was found in the liver.	Ⅰ
466				with/without contrast	The liver morphology was normal, the contour was regular, the density of liver parenchyma was uniform on plain scan, and two small circular low-density shadows were seen in the liver during the venous phase after enhancement. The ratio of hepatic lobes was normal, the hepatic fissure was not widened, and the structure of hepatic hilum was clear.	Low density focus in liver, cyst is considered.	Ⅱ
466				with/without contrast	The shape and size of the liver are normal and the contour is regular. Multiple small cystic low-density foci can be seen in the liver. No obvious enhancement is seen after enhancement. The ratio of hepatic lobes was normal, the hepatic fissure was not widened, and the structure of hepatic hilum was clear.	The possibility of multiple small cysts in the liver is high	Ⅱ
467				without contrast	The shape and size of the liver are normal, the contour is regular, and the density of the liver parenchyma is uniform.	No obvious abnormality was found in the liver.	Ⅰ
468				with/without contrast	The liver contour is smooth, the proportion of each lobe is moderate, the density of liver parenchyma is uniform, and no clear abnormal density shadow is found;	No obvious abnormality was found in the liver.	Ⅰ
469				with/without contrast	The shape and size of the liver were normal and the contour was regular; Multiple round like low-density shadows are seen in the liver, with clear boundaries. The larger ones are about 0.8cm in diameter, and no obvious enhancement is found in the enhanced scan.	Multiple cysts in the liver are possible, and it is recommended to review every other period	Ⅲ
472				with/without contrast	The shape and size of the liver are normal, and the contour is regular. Round like low-density shadows are seen in S3 and 7 of the liver. There is no enhancement after enhancement, and the larger one is about 0.5cm.	Low density foci in S3 and 7 of the liver, considering that the cyst may be large, follow-up examination is recommended;	Ⅲ
473				with/without contrast	The shape and size of the liver are normal, the contour is regular, and low-density foci are seen in the liver S4, with a length and diameter of about 1.0cm, clear boundary and no enhancement; Slightly low-density foci were seen in S2 and S5 of the liver. The arterial phase showed isoblood pool like enhancement, and the larger one was about 1.1cm in size × 0.7cm, patch like slightly high enhancem…	Low density focus of liver, cyst considered; Abnormal enhancement of the liver, considering the possibility of hemangioma with abnormal perfusion;	Ⅱ
474				with/without contrast	The liver morphology is regular, the liver margin is smooth, and the proportion of each lobe is moderate. Circular water like low-density foci with a diameter of about 0.5cm can be seen in S8 of liver. No enhancement was found on enhanced scan.	Small cysts in the liver and left kidney are possible. Dynamic observation is recommended;	Ⅲ
476				without contrast	The shape and size of the liver are normal, the contour is regular, the density of the liver parenchyma is uniform, and no abnormal density shadow is found.	No obvious abnormality was found in the liver.	Ⅰ
477				with/without contrast	The shape and size of the liver are normal, the contour is regular, and there are many nodular and mass shaped low or low-density shadows with different sizes in the liver parenchyma. The boundary is unclear and the enhancement is uneven. The larger one is located in the right half of the liver, and the maximum cross section is about 6.5cm × 5.1cm。	There are multiple space occupying lesions in the liver. It is considered that the metastatic tumor may be large, and recheck if necessary	Ⅳ
477	with/without contrast	The shape and size of the liver are normal, the contour is regular, and multiple nodular and mass shaped abnormal signal shadows of different sizes are seen in the liver parenchyma, with unclear boundaries. The larger one is located in the right half of the liver, with a maximum cross-section of about 6.5cm × 5.1cm, low signal area can be seen inside the nonuniform high signal on T2WI, nonuniform…	Multiple intrahepatic metastases;				Ⅴ
478				with/without contrast	The contour of the liver is regular and the density of the liver parenchyma is uniform. In the arterial phase, obvious enhancement foci with a diameter of about 0.3cm can be seen in the posterior lower segment of the right lobe and the lateral segment of the left lobe of the liver. In the portal phase, the lesions in the right lobe are of high density in the stomach, and the lesions in the left l…	Obvious enhancement in liver, hemangioma? Please combine with clinical and other relevant examinations.	Ⅳ
479				with/without contrast	The shape of the liver was normal, the contour was regular, and the density of the liver parenchyma was uniform.	No obvious abnormality was found in the liver.	Ⅰ
480				with/without contrast	The liver morphology is regular, the liver margin is smooth, and the proportion of each lobe is moderate. Mass like low-density foci can be seen in the liver, the largest of which is located in S4 of the liver, with a cross-section of about 4.4cm × 4.0cm, the edge of plain scan is not clear, the density is not uniform, and the lower density area can be seen in it. The CT value of plain scan is ab…	Multiple intrahepatic metastases (t3nxm1); Multiple small cysts in the liver and small cysts in both kidneys;	Ⅴ
481				with/without contrast	The volume of the liver is reduced, the shape is still regular, the hepatic fissure is slightly widened, and a cystic low-density shadow can be seen in the caudate lobe of the liver, with a diameter of about 1.6cm and a CT value of about 10hu. The focus compresses the portal vein at the hepatic portal. Abnormal and irregular enhancement foci in the main portal vein can be seen in arterial phase a…	1. Cirrhosis, varices of lower esophagus, gastric fundus and splenic vein. 2. Thrombosis of portal vein, superior mesenteric vein and some branches. 3. Caudate lobe cyst of liver, compressing portal vein at hepatic portal.	Ⅲ
482	with/without contrast	The shape of the liver is smooth and the proportion of each lobe is moderate. There is a liver S7 with a size of about 1.1cm × 0.7cm small nodular abnormal signal shadow with clear boundary, showing low signal on T1WI, obvious high signal on T2WI, high signal on DWI and ADC, mild enhancement can be seen around the lesion in arterial phase, obvious enhancement in portal vein phase and high enhance…	1. Suspicious mild enhanced nodule in hepatic S6 arterial phase, abnormal perfusion? It is suggested that follow-up and reexamination exclude metastasis; 2. Small cavernous hemangioma of liver S7 may be large, and follow-up observation is recommended; 3. Hepatic S4 and S7 cysts;				Ⅳ
484				without contrast	The appearance of the liver was normal, and several irregular calcifications were seen under the capsule of the S5 / 8 junction of the liver; No abnormal density shadow was found in other liver parenchyma.	Calcification in S5 / 8 junction of liver;	Ⅱ
485				without contrast	The shape of the liver is normal, the contour is regular, the density of the liver parenchyma is uniform, no abnormal density shadow is found, the ratio of the liver lobes is normal, the hepatic fissure is not widened, and the structure of the hepatic hilum is clear.	No obvious abnormality was found in the liver.	Ⅰ
486				with/without contrast	The shape and size of the liver are normal and the contour is regular. Multiple round like low-density shadows of different sizes are seen in the liver parenchyma. The larger ones are located in the liver S6, with a diameter of about 1.3cm. The boundary is clear. No clear enhancement is seen after enhancement.	Multiple cysts in the liver are possible. MRI examination and follow-up examination are recommended	Ⅲ
487				with/without contrast	The shape and size of the liver are normal, the contour is regular, the density of the liver parenchyma is uniform, and no abnormal density shadow is found. The ratio of hepatic lobes was normal, the hepatic fissure was not widened, and the structure of hepatic hilum was clear.	No obvious abnormality was found in the liver.	Ⅰ
490				without contrast	The shape and size of the liver are normal, and the contour is regular. Multiple cystic low-density shadows are seen in the liver parenchyma, and the larger ones are about 2.0cm in diameter.	There are many low-density foci in the liver, and the possibility of cysts is high;	Ⅱ
495				with/without contrast	The shape and size of the liver are normal and the contour is regular. Small nodular calcification is seen in the right half of the liver, and several small low-density shadows are seen in the liver, without enhancement.	Calcified nodules in the liver and multiple small cysts in the liver	Ⅱ
496				with/without contrast	The shape and size of the liver are normal, and the contour is regular. Spotted calcification can be seen in S8 of the liver.	Hepatic S8 calcification	Ⅱ
497				without contrast	The shape and size of the liver are normal, the contour is regular, irregular low-density shadow is seen in S2 of the liver, the boundary is unclear, and separation is seen in the liver, with a range of about 4.8cm × 4.6cm。	Low density of liver S2, considering the possibility of abscess, enhancement scan or MR examination is recommended	Ⅲ
499				with/without contrast	The shape and size of the liver are normal, the contour is regular, the density of the liver parenchyma is uniform, and no abnormal density shadow is found.	No obvious abnormality was found in the liver.	Ⅰ
500	without contrast	The contour of the liver is smooth and the ratio of each lobe is normal. An abnormal signal focus is seen in S4 and S5 of the liver, with a diameter of 0.7cm and 1.1cm respectively. It shows slightly low signal on T1WI, slightly high signal on T2WI and no abnormal high signal on DWI.	The signal foci of S4 and S5 soft tissues of the liver may be metastases. It is suggested that the enhancement scan should be further clarified;				Ⅳ
500				with/without contrast	The shape of the liver is normal, the contour is regular, and the density of the liver parenchyma is uniform. After enhancement, marginal enhancement foci can be seen in the V segment of the right lobe of the liver, with a size of about 1.7 * 1.1cm. The surrounding area shows patchy enhancement, and the portal vein phase shows slightly high-density nodular foci. Another enhancement focus was seen…	The abnormal enhancement foci in the left and right lobes of the liver are consistent with the manifestation of hemangioma. It is suggested to combine with other examinations. Multiple small cysts in the liver are possible, and it is suggested to combine with other examinations to make it clear.	Ⅲ
502				without contrast	The shape and size of the liver are normal and the contour is regular. There are many round like low-density shadows in the liver parenchyma. The larger one is located in the right lobe of the liver, with a diameter of about 9.1cm and a plain CT value of about 21hu. Strip like high-density shadows can be seen in some lesions.	There are multiple abnormal density shadows in the liver, and the metastasis may be large. Please compare with the previous examination;	Ⅳ
503				with/without contrast	The shape and size of the liver are normal, the contour is regular, the density of the liver parenchyma is uniform, and no abnormal density shadow is found. The ratio of hepatic lobes was normal, the hepatic fissure was not widened, and the structure of hepatic hilum was clear. After enhancement, nodular enhancement was seen in the right lobe of the liver in the arterial phase, but it was still h…	Nodular enhancement in the right lobe of the liver. Hemangioma is possible.	Ⅱ
505				with/without contrast	The shape and size of the liver are normal, the contour is regular, the density of the liver parenchyma is uniform, no abnormal density shadow is found, and no clear abnormal enhancement focus is found.	No obvious abnormality was found in the liver.	Ⅰ
506				with/without contrast	The shape and size of the liver are normal, the contour is regular, the density of the liver parenchyma is uniform, and no abnormal density shadow is found.	No obvious abnormality was found in the liver.	Ⅰ
508				with/without contrast	The shape and size of the liver are normal, the contour is regular, the density of the liver parenchyma is uniform, and no abnormal density shadow is found.	No obvious abnormality was found in the liver.	Ⅰ
510				with/without contrast	The shape and size of the liver are normal, the contour is regular, the density of the liver parenchyma is uniform, and no abnormal density shadow is found. The ratio of hepatic lobes was normal, the hepatic fissure was not widened, and the structure of hepatic hilum was clear.	No obvious abnormality was found in the liver.	Ⅰ
511				with/without contrast	The shape of the liver is normal, the contour is regular, the density of the liver parenchyma is uniform, and several small round water like density foci can be seen in the liver, with clear boundaries, the largest one is about 0.8cm, and the enhancement scan is not enhanced. In contrast-enhanced scanning, there were two patch like and blood pool like enhancement near the gallbladder fossa of liv…	There were multiple high enhancement foci in liver S5, and the possibility of hemangioma and abnormal perfusion was considered; In arterial phase, the junction area of liver S4 and 8 is irregular and slightly high-density, and abnormal perfusion is possible. Follow up observation is recommended; Multiple small hepatic cysts;	Ⅲ
511	with/without contrast	The shape of the liver is smooth and the proportion of each lobe is moderate. Multiple watery liquid signal shadows can be seen in the liver parenchyma, with a maximum diameter of about 0.8cm and no enhancement.	1. Multiple small hepatic cysts. 2. Hemangioma of right lobe of liver.				Ⅱ
511	with/without contrast	The shape of the liver is smooth, and the proportion of each lobe is moderate. Multiple round like long T1 and long T2 abnormal signals can be seen in the liver parenchyma, with clear boundaries. The largest one is located next to the right hepatic vein, with a diameter of about 0.6cm. After enhancement, the lesion has no enhancement. Two circular like abnormal signals can be seen on the right si…	Multiple hepatic cysts;				Ⅱ
513				with/without contrast	Small circular low-density shadow is seen in S5 of the liver, and no enhancement is seen after enhancement. The shape and size of the remaining liver are normal, the contour is regular, the density of the liver parenchyma is uniform, and no abnormal density shadow is found.	Small low-density foci of the liver, cysts? It is recommended to combine ultrasonic examination, unless further examination is necessary	Ⅲ
514				with/without contrast	The liver surface is smooth, the liver fissure is not wide, and scattered strip and nodular high-density shadows are seen in the right half of the liver.	Scattered strip and nodular high-density shadows, calcifications or stones can be seen in the right half of the liver.	Ⅱ
516				with/without contrast	The shape and size of the liver are normal, and the contour is regular. Small circular non enhanced areas can be seen in the liver S6, with clear boundaries. The ratio of hepatic lobes was normal, the hepatic fissure was not widened, and the structure of hepatic hilum was clear.	Small cyst of liver S6.	Ⅱ
517				with/without contrast	The shape and size of the liver are normal, the contour is regular, the density of the liver parenchyma is uniform, and no abnormal density shadow is found. The ratio of hepatic lobes was normal, the hepatic fissure was not widened, and the structure of hepatic hilum was clear.	No obvious abnormality was found in the liver.	Ⅰ
518				with/without contrast	The shape and size of the liver are normal, and the contour is regular. There are many round like cystic low-density shadows in the left lobe of the liver. The larger one is located at the anterior upper edge of the liver S4, with a diameter of about 1.5cm. The boundary is clear and the enhancement is not enhanced.	Multiple cysts in the left lobe of the liver.	Ⅱ
518	with/without contrast	The shape of the liver is smooth and the proportion of each lobe is moderate. Multiple water signal shadows of different sizes can be seen in the left and right lobes of the liver, and the larger one is located in the S3 of the liver, with a size of about 1.0cm × 1.4cm, smooth edge, no reinforcement after reinforcement. There seems to be a circular enhancement focus near the diaphragmatic top of …	1. Suspicious annular enhancement foci near the diaphragmatic top of liver S7, please follow up and recheck according to clinical recommendations; 2. Multiple hepatic cysts;				Ⅲ
519				with/without contrast	The shape and size of the liver were normal and the contour was regular; There were multiple round like low-density shadows with different sizes in the liver, and the larger one was located in S2, with a size of about 2.3cm × 2.9cm, the CT values of plain scan, arterial phase and venous phase were about 12hu, 8hu and 20hu respectively.	There are multiple cystic lesions in the liver, most of which are considered hepatic cysts. It is recommended to review other	Ⅲ
519	with/without contrast	The shape of the liver is smooth and the proportion of each lobe is moderate. There are many water signal foci of different sizes in the liver, with smooth and sharp edges, clear boundary and no enhancement. The larger one is located in S2, with a cross-sectional size of about 2.1 × 3.0cm。 Multiple suspicious enhancement nodules were also seen in the liver.	1. Multiple hepatic cysts; 2. Some intrahepatic nodules are suspected to be enhanced and tend to be benign, but it is difficult to determine due to respiratory artifacts. Please review in combination with clinical findings;				Ⅲ
521				with/without contrast	The shape and size of the liver are normal, the contour is regular, the density of the liver parenchyma is uniform, and there are many round like water like liquid density shadows in the liver, with clear boundary and smooth contour. The largest one is located in the liver S4, with a diameter of about 3.4cm, and no enhancement.	Multiple cysts in liver	Ⅱ
522				with/without contrast	The liver is full in shape and regular in outline. Multiple round like nodular shadows of different sizes are seen in the parenchyma, with unclear boundaries. The lesions on enhanced scan show obvious marginal enhancement, and some lesions show fusion.	Multiple liver metastases may be large;	Ⅴ
523				with/without contrast	The shape and size of the liver are normal, the contour is regular, the density of the liver parenchyma is uniform, and no abnormal density shadow is found.	No obvious abnormality was found in the liver.	Ⅰ
524	with/without contrast	The shape of the liver is smooth and the proportion of each lobe is moderate. Compared with the same phase, the diffuse inhomogeneity of hepatic parenchymal signal in the opposite phase was decreased; Circular like abnormal signal shadow is seen in S8 of the liver, with slightly high signal on T2WI and low signal shadow on T1WI. Compared with the same phase, the size is about 1.4cm × 1.1cm, annul…	1. S8 nodule of liver, considering metastasis; 2. Hepatic S8 multiple small cysts; 3. Fatty liver;				Ⅴ
524				with/without contrast	The liver morphology was normal, the density of liver parenchyma was decreased, and the average CT value was about 27hu. Two small circular liquid density shadows of water sample can be seen in segment Ⅷ of liver, with clear boundary and no enhancement.	Diffuse fatty liver; Multiple hepatic cysts.	Ⅲ
525				with/without contrast	The shape and size of the liver are normal and the contour is regular. A quasi circular low-density focus with a diameter of about 1.8cm can be seen beside the vena cava of the anterior upper segment of the right lobe of the liver. The boundary is clear and the shape is irregular. The CT value of the plain scan is about 18-26hu. No obvious enhancement is seen after enhancement. The proportion of …	Low density foci in the right lobe of the liver, consider the possibility of benign lesions, cysts? Or other? Dynamic observation or further inspection is recommended.	Ⅲ
526				with/without contrast	The shape and size of the liver were normal and the surface was smooth. The density of liver parenchyma decreased diffusely and unevenly, with CT value of 43hu (CT value of spleen: 53hu); The blood vessels in the liver were not clearly displayed. No definite focal abnormal density shadow was found in the liver parenchyma. No abnormal enhancement was found on enhanced scan.	Fatty liver.	Ⅲ
528				with/without contrast	The shape and size of the liver are normal, the contour is regular, the proportion of the liver lobes is normal, the liver fissure is not widened, and the structure of the hepatic hilum is clear. The density of liver parenchyma was uniform, and no abnormal density shadow was found.	No obvious abnormality was found in the liver.	Ⅰ
529				with/without contrast	The shape and size of the liver are normal, and the contour is regular. The size of the liver S6 is about 2.2cm × 2.7cm quasi circular slightly low density shadow with clear boundary; In contrast-enhanced scanning, the periphery of the lesions in arterial phase was significantly enhanced in nodular shape. In portal vein phase and delayed phase, the contrast agent gradually filled the center of th…	Cavernous hemangioma of liver S6, small cyst of liver S2	Ⅱ
530				with/without contrast	The shape and size of the liver are normal, and the contour is regular. Multiple round low-density shadows can be seen in the liver, and the diameter of the larger one is about 0.7cm. There is no enhancement in the enhanced scan.	The liver cyst may be large	Ⅱ
531				without contrast	The shape and size of the liver are normal and the contour is regular. Small circular low-density nodule shadows with a diameter of about 0.5cm appear in the left outer lobe of the liver. The CT value of plain scan is about 12hu. A low-density focus with a diameter of about 1.0cm can be seen at the edge of the anterior lower segment of the right lobe of the liver. The CT value of plain scan is ab…	Low density focus of liver, cyst? other?	Ⅱ
533				with/without contrast	The shape and size of the liver are normal, the contour is regular, the density of the liver parenchyma is uniform, and no abnormal density shadow is found.	No obvious abnormality was found in the liver.	Ⅰ
535				with/without contrast	The shape and size of the liver are normal and the contour is regular. Multiple round like low-density foci can be seen in the liver parenchyma. The largest one is located in the s Ⅲ segment, about 1.0 * 0.7cm. The CT value on plain scan is about 7hu. No obvious enhancement is found on enhanced scan. The ratio of hepatic lobes was normal, the hepatic fissure was not widened, and the structure of …	The liver has multiple low-density foci, no obvious enhancement, and cysts are possible. Please combine the clinical and relevant examinations, and suggest dynamic observation.	Ⅲ
536				with/without contrast	The shape and size of the liver are normal, the contour is regular, and the density of the liver parenchyma is uniform. On the enhanced scan of the liver S8, a small slice of high enhancement shadow is seen in the arterial phase, and the density of the venous phase is consistent with that of the liver parenchyma.	Abnormal enhancement of small pieces of liver S8 and abnormal perfusion are possible. Follow up and reexamination are recommended.	Ⅲ
537				with/without contrast	The shape of the liver is normal, the contour is regular, the density of the liver parenchyma is uniform, and no abnormal density shadow is found in the parenchyma.	No obvious abnormality was found in the liver.	Ⅰ
538	with/without contrast	The outer edge of the right lobe of the liver is not smooth, and the proportion of each lobe is moderate. Multiple irregular abnormal signal shadows of different sizes can be seen in the liver parenchyma, with clear edges, high signal on T2WI and low signal on T1WI. The larger one is located in the liver S5, with a size of about 1.8cm × 1.5cm, no clear enhancement was found; A half spherical abno…	1. Multiple cysts of the liver; 2. The possibility of hepatic S6 hemangioma; 3. The thickening of the grinsen sheath of the liver is caused by chronic inflammation. Please consider the clinical situation;				Ⅲ
539				with/without contrast	The shape and size of the liver are normal, the contour is regular, and the liver parenchyma is prone to round like water like low-density shadows. The larger one is located in S2, with a clear boundary and a diameter of 1.5cm. No enhancement; Irregular nodular high-density shadows were seen in S6 and 7 of the liver. The size of the gallbladder is normal, the wall is not thickened, and there is n…	Multiple hepatic cysts; Calcified foci of liver S6 and 7;	Ⅱ
540	with/without contrast	The shape of the liver is smooth, the proportion of each lobe is moderate, the liver fat fraction is about 8% - 9%, and the R2 * value is not high. After enhancement, the abnormal signal shadow of quasi circular water sample can be seen under the S5 capsule of the liver, with a diameter of about 0.5cm and no enhancement; In addition, the intrahepatic segment of the inferior vena cava was narrowed.	1. Mild fatty liver; 2. Small hepatic cyst;				Ⅲ
540				with/without contrast	The shape and size of the liver are normal, and the contour is regular. After enhancement, circular low-density foci can be seen in the liver S5, with a diameter of about 0.6cm. The plain scan is unclear, and the CT value after enhancement is about 75hu.	Liver S5 low-density nodule, nature to be determined, please exclude metastasis in combination with clinical	Ⅳ
541				without contrast	The shape and size of the liver were normal, the contour was regular, the density of the parenchyma was uneven, and the CT value was about 42hu.	Heterogeneous fatty liver;	Ⅲ
542				with/without contrast	The shape and size of the liver are normal, the contour is regular, the quasi circular mixed low-density shadow is seen in the right lobe of the liver, the boundary is not clear, the size of the lesion is about 10.0 * 7.4CM, and the CT value of plain scan is about 28-35hu. After enhancement, the CT values of arterial phase and venous phase are 48-59hu and 53-57hu respectively. The ratio of hepati…		Ⅴ
542	with/without contrast	The appearance of the liver is smooth, the ratio of the left and right lobes is moderate, and a class of circular abnormal signals are seen under the near capsule of the seventh segment of the liver. On T1WI, low signal is the main mixed signal, and on T2WI, high signal is the main mixed signal, with a size of about 3.8cmx2.0cmx5.3cm. The boundary is unclear and the signal is uneven, and patchy h…	The lesions near the subcapsular membrane of the seventh segment of the liver may have thick wall wrapped with effusion. The abnormal enhancement of the liver parenchyma in front of it may have inflammatory reaction. It is suggested to observe closely.			The right lobe of the liver is occupied and the possibility of metastasis is high.	Ⅲ
544				with/without contrast	The shape and size of the liver are normal, and the contour is regular. There are obviously enhanced nodules in the arterial phase in S5 and S7 of the liver, with a maximum diameter of 1.0cm. The density is equal in plain scan, portal phase and delayed phase; Circular low-density foci with a diameter of 1.8cm can be seen in S3 of the liver, which is slightly enhanced after enhancement. The densit…	Multiple hemangiomas of the liver. Low density space occupying in liver S3, metastasis? Please combine with the clinic.	Ⅳ
545				with/without contrast	The shape and size of the liver are normal and the contour is regular. No abnormal density shadow is found in the liver parenchyma.	No obvious abnormality was found in the liver.	Ⅰ
548				with/without contrast	The shape and size of the liver are normal, the contour is regular, the density of the liver parenchyma is uniform, and no abnormal density shadow is found. The ratio of hepatic lobes was normal, the hepatic fissure was not widened, and the structure of hepatic hilum was clear.	No obvious abnormality was found in the liver.	Ⅰ
550				without contrast	The shape and size of the liver are normal, the contour is regular, the density of the liver parenchyma is uniform, and no abnormal density shadow is found.	No obvious abnormality was found in the liver.	Ⅰ
550				without contrast	The shape and size of the liver are normal, the contour is regular, the density of the liver parenchyma is reduced, slightly lower than the density of the spleen, and no abnormal density shadow is found. The ratio of hepatic lobes was normal, the hepatic fissure was not widened, and the structure of hepatic hilum was clear.	Fatty liver is not excluded, please combine with the clinic.	Ⅲ
551	with/without contrast	The shape of the liver is smooth, the ratio of each lobe is normal, and the hepatic fissure is not widened. The liver S4 can be seen with a size of about 4.2cm × two point eight × 2.3cm abnormal signal with unclear boundary, slightly high signal on T2WI, slightly low signal on T1WI, high signal on DWI, slightly high signal on ADC, no obvious signal change in the same and opposite phase, uneven me…	Liver S4 abnormal signal, considering malignant lesions;				Ⅴ
551				with/without contrast	The shape and size of the liver are normal, the contour is regular, and the irregular low-density shadow of the VII segment of the liver is not significantly enhanced. The larger one is about 0.8 * 1.2cm in size. The density of the remaining liver parenchyma is uniform, and no abnormal density shadow is found. The ratio of hepatic lobes was normal, the hepatic fissure was not widened, and the str…	Multiple cysts of the liver.	Ⅱ
552	with/without contrast	The shape of the liver is smooth and the proportion of each lobe is moderate. Liver fat fraction was about 2.8%; Small circular liquid signal shadow can be seen in S5 and S8 of the liver, high signal on T2WI and low signal on T1WI, with clear boundary. The larger one is located in S5, with a diameter of about 0.7cm. No obvious enhancement is found on enhanced scan.	Multiple small cysts in the liver are possible, and dynamic observation is recommended;				Ⅲ
552				with/without contrast	The shape and size of the liver are normal, the contour is regular, the density of the liver parenchyma is uniform, and no abnormal density shadow is found.	No obvious abnormality was found in the liver.	Ⅰ
553				with/without contrast	The shape and size of the liver are normal and the contour is regular. No abnormal density shadow is found in the liver parenchyma on plain scan, and a slightly lower enhancement area can be seen on the S4 edge of the liver on enhanced scan.	Abnormal enhancement foci at the edge of liver S4 and false foci near the falx are more likely. Please combine with clinical follow-up observation	Ⅲ
554				with/without contrast	The shape and size of the liver are normal, the contour is regular, the density of the liver parenchyma is uniform, and no abnormal density shadow is found.	No obvious abnormality was found in the liver.	Ⅰ
556	with/without contrast	The outline of the liver is uneven, the proportion of each lobe is out of balance, the liver fissure is widened, and the gallbladder fossa is enlarged. The signal of liver parenchyma is not uniform. A mass can be seen in the right lobe of the liver, with a large section of 9.0CM × 7.5cm, with clear edges, showing equal and slightly high signals on the main body of T1WI, strip-shaped high signals …	1. Cirrhosis, portal hypertension, splenomegaly, ascites; 2. Mass in the right lobe of the liver, considering hepatocellular carcinoma (lr-5), which may have large internal bleeding; 3. Hepatic S8 small nodule, lr-3;				Ⅲ
556				with/without contrast	The outer edge of the liver is not smooth, the proportion of the liver is not coordinated, the left lobe of the liver is enlarged, the liver fissure is obviously widened, and the liver parenchyma is heterogeneous.	The liver proportion is out of balance, and the spleen is large. Please combine with the clinic to exclude liver cirrhosis and splenomegaly.	Ⅲ
556				with/without contrast	The liver volume is reduced, the liver surface is uneven, the liver fissure is widened, and the ratio of liver lobes is out of balance. The spleen is enlarged, accounting for about 7 costal units, and the lower esophageal varices. The main portal vein was widened with a short diameter of about 1.5cm.	Cirrhosis, splenomegaly, portal hypertension	Ⅲ
557				with/without contrast	The liver morphology is regular, the liver margin is smooth, and the proportion of each lobe is moderate. Lumpy mixed density foci can be seen in S3, S5, S6 and S7 of the liver, with a maximum section of about 5.6CM × 3.9cm, the edge of plain scan is not clear, and uneven and obvious enhancement can be seen in the arterial phase of enhanced scan. The enhancement degree is significantly higher tha…	Multiple mixed density masses in the liver, considering metastasis;	Ⅴ
557	with/without contrast	The shape and size of the liver are normal, and the contour is regular. Multiple circular abnormal signals of different sizes are scattered in the liver. The largest one is located in the S3 of the liver, with a size of about 5.4cm × 3.5cm, the boundary of the lesion is clear, the signal in the larger lesion is uneven, the main body is low signal on T1WI, high signal on T2WI, irregular low signal…	Multiple lesions in the liver, consistent with metastasis				Ⅴ
558				with/without contrast	The shape and size of the liver are normal and the contour is regular. Multiple low-density foci of different sizes can be seen in the liver parenchyma. The ratio of hepatic lobes was normal, the hepatic fissure was not widened, and the structure of hepatic hilum was clear.	There are multiple low-density foci in the liver, the nature of which is undetermined. Please further check in combination with clinical recommendations to exclude metastasis.	Ⅳ
559	with/without contrast	The shape of the liver was smooth, and the volume of the left outer lobe of the liver became small. Liver parenchymal signal was normal. The liver fat fraction was about 9%.	The volume of the left outer lobe of the liver became smaller; Mild fatty liver				Ⅲ
560	with/without contrast	The shape of the liver is smooth and the proportion of each lobe is moderate. On the reverse phase of T1WI double echo, patchy signal reduction area was seen in S2, and no abnormality was found in other liver parenchymal signals.	S2 focal fatty liver;				Ⅲ
564				with/without contrast	The shape and size of the liver are normal and the contour is regular. Two water like density shadows can be seen in the liver S7. The larger diameter is about 1.0cm and there is no enhancement.	Hepatic S7 small cyst;	Ⅱ
568				with/without contrast	The shape and size of the liver are normal, and the contour is regular. In S2 of the liver, round like water like density shadow can be seen, with a diameter of about 0.5cm. There is no clear enhancement.	Small cyst of liver S2;	Ⅱ
569				with/without contrast	The shape and size of the liver are normal, and the contour is regular. Multiple watery low-density shadows are seen in S2 and 4 of the liver, with unclear boundary, about 0.8cm. No enhancement is seen after enhancement.	Multiple small hepatic cysts;	Ⅱ
570				with/without contrast	The liver morphology was normal, the contour was regular, and the enhancement showed that the hepatic vein was filled with contrast medium in the arterial phase, and the liver parenchyma did not show obvious abnormal density.	Hepatic veins appeared early in arterial phase;	Ⅱ
571				with/without contrast	The shape and size of the liver are normal, the contour is regular, the density of the liver parenchyma is uniform, and no abnormal density shadow is found.	No obvious abnormality was found in the liver.	Ⅰ
572				with/without contrast	The shape and size of the liver were normal, the contour was regular, the density of the liver parenchyma was significantly reduced, the CT value was about 31hu, and the enhancement scan was uniform and enhanced. Small nodular low enhancement foci with a diameter of about 0.7cm can be seen in S6 of the liver, which is not clear on plain scan.	Hepatic S6 nodule with undetermined nature, MR enhancement scan is recommended; Fatty liver;	Ⅲ
572	with/without contrast	The shape and size of the liver were normal and the contour was regular; Compared with the same phase, the liver parenchymal signal was diffusely and unevenly decreased in the opposite phase, and the fat fraction was about 26%; In liver S6, nodular watery signal foci with a diameter of about 0.7cm can be seen. The shape is regular and the boundary is clear. No enhancement is found in enhanced sca…	Fatty liver; Hepatic S6 cyst;				Ⅲ
573				with/without contrast	The shape and size of the liver were normal and the contour was regular. The density of liver parenchyma was uniform, and no abnormal density shadow was found.	No obvious abnormality was found in the liver.	Ⅰ
573				with/without contrast	The shape and size of the liver are normal, the contour is regular, the density of the liver parenchyma is reduced, and the CT value is about 22hu. There are many small low-density foci scattered in the liver, and the edges are blurred after enhancement. The ratio of hepatic lobes was normal, the hepatic fissure was not widened, and the structure of hepatic hilum was clear.	Fatty liver manifestations. There are multiple low-density foci in the liver, the nature of which is undetermined. Please review or further check if necessary in combination with clinical and other relevant examinations.	Ⅳ
577				with/without contrast	The shape of liver was regular and the proportion of each lobe was moderate; No abnormal density shadow is found in liver parenchyma.	No obvious abnormality was found in the liver.	Ⅰ
577	without contrast	The appearance of the liver is normal, and the parenchyma is slightly lower in the opposite phase than in the same phase.	Mild fatty liver is possible;				Ⅲ
579				with/without contrast	The shape of the liver is normal, the contour is regular, and the density of the liver parenchyma is uniform. After enhancement, small low-density foci with a diameter of about 0.7cm can be seen in the lower segment of the right posterior lobe of the liver. No abnormal density shadow is found in the rest of the liver parenchyma.	The low-density focus in the lower segment of the right posterior lobe of the liver is undetermined in nature, and MR examination is recommended;	Ⅲ
581				with/without contrast	The shape and size of the liver are normal, and the contour is regular. Circular like low-density shadow is seen in the liver S5, with a diameter of about 0.5cm. No clear enhancement is seen in the enhancement.	Hepatic S5 small cyst;	Ⅱ
584				without contrast	The shape and size of the liver are normal, and the contour is regular. There are huge mixed density masses in the liver parenchyma, with a maximum section of about 17.6cm × 12.1cm, with nonuniform density and CT value of about 32-40hu. Gravel and speckled dense shadows can be seen in the center of the lesion, which are clustered; The intrahepatic bile duct around the lesion was dilated.	The huge mixed density mass shadow in the liver parenchyma should be further examined by enhanced scanning; Intrahepatic bile duct dilation around the lesion;	Ⅲ
585				with/without contrast	The shape and size of the liver are normal, and multiple low-density shadows can be seen in the liver. The larger one is located in the S2 of the liver, with a diameter of about 1.5cm, showing ring-shaped enhancement, and no other obvious enhancement.	Abnormal enhancement foci of liver S2, excluding metastasis, are suggested to be further examined by MR enhancement of promethatin	Ⅳ
586				with/without contrast	The shape of the liver is normal, the contour is regular, the density of the liver parenchyma is uniform, and no abnormal density shadow is found in the parenchyma.	No obvious abnormality was found in the liver.	Ⅰ
588				without contrast	The shape and size of the liver are normal and the contour is regular. Circular low-density shadows are seen in S4, with a diameter of about 0.9CM and a CT value of about 5HU. Multiple slightly low-density nodules are also seen in the liver, the larger ones are located in S3, with a diameter of about 2.2cm and a CT value of about 40hu. The local liver capsule is depressed in the front edge of S3.	Multiple slightly low-density nodules in the liver, the nature of which is undetermined, and MR enhancement examination is recommended; Hepatic S4 cystic lesion.	Ⅲ
588	with/without contrast	The shape of the liver is smooth and the proportion of each lobe is moderate. There were multiple round like abnormal signal shadows in the liver parenchyma, which showed obvious high signal on T2WI. The larger one was located in the liver S2, with a size of about 3.3cm × 2.2cm, the enhancement scan showed filling enhancement. Multiple punctate abnormal signal shadows were seen under the capsule …	1. Multiple hepatic hemangioma and hepatic cyst; 2. Multiple punctate hyperintensifier foci and abnormal perfusion around the anterior capsule of liver S2. Considering the possibility of vascular abnormalities or multiple small hemangiomas, it is recommended to reexamine every other period;				Ⅲ
589				with/without contrast	The shape and size of the liver are normal, and the contour is regular. Nodal enhancement with a diameter of about 0.6cm can be seen in S3 of the liver in arterial phase, and slightly higher density in venous phase. Multiple cystic low-density foci of different sizes were found in the liver parenchyma, with clear edges. No enhancement was found in the enhanced scan, and the larger S6 was about 4.…	Hepatic S3 small hemangioma may be large; Multiple hepatic cysts; Follow up and reexamination are recommended;	Ⅲ
590				with/without contrast	The shape and size of the liver are normal and the contour is regular. No abnormal density shadow is found in the liver parenchyma.	No obvious abnormality was found in the liver.	Ⅰ
591				with/without contrast	The shape and size of the liver are normal, the contour is regular, the density of the liver parenchyma is uniform, and no abnormal density shadow is found. The ratio of hepatic lobes was normal, the hepatic fissure was not widened, and the structure of hepatic hilum was clear.	No obvious abnormality was found in the liver.	Ⅰ
592				with/without contrast	The shape and size of the liver are normal, the contour is regular, the density of the liver parenchyma is uniform, and multiple low-density foci are seen in the liver. The larger one is located in the upper segment of the left inner lobe of the liver, with a size of about 3.3x2.2cm. The CT value of plain scan is about 3hu, and no obvious enhancement is seen after enhancement. Multiple small patc…	Multiple hepatic cysts. Multiple abnormal enhancement and abnormal perfusion in the liver during arterial phase? Please combine with the clinic.	Ⅲ
592	with/without contrast	The shape of the liver is smooth, the proportion of each lobe is moderate, and multiple circular abnormal signals of different sizes are seen in sections II, III, VI and VII of the liver, the larger one is about 2.5cm x 4.0cm, the T1WI is low signal, the T2WI is high signal, the boundary is clear, the signal is uniform, and the enhancement scan is not enhanced. On contrast-enhanced scan, a nodula…	1. Multiple hepatic cysts. 2. Hepatic hemangioma should be considered because of the obvious enhancement of nodules in portal vein phase of liver III and VII. 3. T2WI slightly higher nodules in segment VII of liver, inflammatory changes? Re examination is recommended.				Ⅲ
593				with/without contrast	The shape of the liver is normal, the contour is regular, the density of the liver parenchyma is uniform, and no abnormal density shadow is found in the parenchyma.	No obvious abnormality was found in the liver.	Ⅰ
598				with/without contrast	There is no abnormality in the shape and size of the liver, and the contour is regular. A small round slightly low-density shadow can be seen in S1 and S8 of the liver. No obvious enhancement is seen after enhancement, and the boundary is unclear.	Small round low-density foci of liver S1 and S8, cysts? other? Suggested observations:	Ⅲ
599				with/without contrast	The shape of the liver is normal, the contour is regular, the proportion of liver lobes is normal, the liver fissure is not widened, the density of liver parenchyma is uniform, and no abnormal density and abnormal enhancement shadow are found.	No obvious abnormality was found in the liver.	Ⅰ
600				with/without contrast	The shape and size of the liver are normal, the contour is regular, the density of the liver parenchyma is uniform, and no abnormal density shadow is found. The ratio of hepatic lobes was normal, the hepatic fissure was not widened, and the structure of hepatic hilum was clear.	No obvious abnormality was found in the liver.	Ⅰ
601				with/without contrast	The shape and size of the liver are normal, the contour is regular, the density of the liver parenchyma is uniform, and no abnormal density shadow is found. The ratio of hepatic lobes was normal, the hepatic fissure was not widened, and the structure of hepatic hilum was clear.	No obvious abnormality was found in the liver.	Ⅰ
603				with/without contrast	The shape and size of the liver are normal, the contour is regular, the density of the liver parenchyma is uniform, and no abnormal density shadow is found.	No obvious abnormality was found in the liver.	Ⅰ
605				with/without contrast	The shape and size of the liver are normal, the contour is regular, the density of the liver parenchyma is uniform, and no abnormal density shadow is found.	No obvious abnormality was found in the liver.	Ⅰ
606				with/without contrast	The shape and size of the liver are normal and the contour is regular. Multiple cystic low-density foci of different sizes can be seen in the liver, with clear edges. The largest one is located in the right lobe of the liver, only at the top of the diaphragm, with a size of about 7.3 × 5.5cm, the CT value of plain scan was about 2hu, and no obvious enhancement was found after enhancement. The rat…	There are multiple low-density foci in the liver, and cysts are possible. Please combine with relevant examinations.	Ⅲ
607				with/without contrast	The shape and size of the liver are normal, the contour is regular, the density of the liver parenchyma is uniform, and no abnormal density shadow is found.	No obvious abnormality was found in the liver.	Ⅰ
610				with/without contrast	The shape and size of the liver are normal and the contour is regular. No abnormal density shadow is found in the liver parenchyma. The portal vein is slightly wide, and the widest part is about 1.4cm.	No obvious abnormality was found in the liver.	Ⅱ
610				with/without contrast	The shape and size of the liver are normal, the contour is regular, the density of the liver parenchyma is uniform, and no abnormal density shadow is found. The ratio of hepatic lobes was normal, and the hepatic fissure was not widened	The portal vein was slightly wider;	Ⅰ
610				with/without contrast	The liver volume is full, the contour is regular, the density of liver parenchyma is uniform, and no abnormal density shadow is found. The left lobe is slightly larger, the hepatic fissure is not significantly widened, and the structure of the hepatic hilum is clear. In the arterial phase after enhancement, small patch like and nodule like enhancement foci were seen near the diaphragmatic top of …	Multiple gallstones and chronic cholecystitis. Liver changes, spleen enlargement, portal vein slightly widened, please confirm whether there is liver fibrosis in combination with the clinic. After the enhancement of the liver, there are patchy and nodular enhancement foci in the arterial phase. Abnormal perfusion is possible. It is suggested to observe.	Ⅲ
611				without contrast	The shape and size of the liver are normal and the contour is regular. Multiple watery density shadows can be seen in the liver parenchyma, and the larger one is about 2.0cm in diameter.	Liver cyst may be;	Ⅱ
611				without contrast	The shape and size of the liver are normal and the contour is regular. Several low-density foci can be seen in the liver parenchyma, the largest of which is about 2.0cm. The common bile duct is expanded with a diameter of about 1.2cm.	Multiple low-density foci in the liver, the nature of which is undetermined, and it is suggested to further clarify the enhancement;	Ⅲ
612				with/without contrast	The shape of the liver is normal, the contour is regular, the density of the liver parenchyma is uniform, and no abnormal density shadow is found in the parenchyma.	No obvious abnormality was found in the liver.	Ⅰ
614				with/without contrast	The shape of the liver is normal, the contour is regular, the density of the liver parenchyma is uniform, and no abnormal density shadow is found in the parenchyma.	No obvious abnormality was found in the liver.	Ⅰ
615				with/without contrast	The shape and size of the liver are normal and the contour is regular. No abnormal density shadow is found in the liver parenchyma.	No obvious abnormality was found in the liver.	Ⅰ
616				with/without contrast	The shape and size of the liver are fair, the liver parenchyma is scattered in cystic foci, the boundary of the lesions is clear, the larger ones are about 0.7cm in diameter, the density is uniform, and it is watery. After enhancement, the scan has no enhancement.	Multiple hepatic cysts are possible, dynamic observation is recommended;	Ⅲ
617				with/without contrast	The shape and size of the liver are normal, the contour is regular, and nodular calcifications are seen. Small patches of enhancement can be seen in hepatic S8 in arterial phase, and no abnormal density shadow is seen in venous phase. Multiple calcified lymph nodes can be seen in the hilar part of the liver.	Small patch enhancement in hepatic S8 arterial phase suggested that MRI enhancement should be clear; 3. There were multiple calcified foci in the liver and spleen, and multiple calcified lymph nodes in the hilar region;	Ⅲ
618				with/without contrast	The shape and size of the liver are normal, the contour is regular, the density of the liver parenchyma is uniform, and no abnormal density shadow is found.	No obvious abnormality was found in the liver.	Ⅰ
622				with/without contrast	The shape of the liver is normal, the contour is regular, the density of the liver parenchyma is uniform, and small low-density foci can be seen in the liver parenchyma. The larger one is located at about 1.6cm in the left lobe, and no enhancement is found.	The liver is a low-density lesion, and cyst may be considered.	Ⅱ
624				with/without contrast	The shape and size of the liver are normal and the contour is regular. No abnormal density shadow is found in the liver parenchyma.	No obvious abnormality was found in the liver.	Ⅰ
625				with/without contrast	The shape and size of the liver are normal, the contour is regular, and there are many round like low-density shadows in the liver, the larger one is located in S4, the diameter is about 3.0cm, the boundary is clear, and there is no enhancement.	Multiple hepatic cysts;	Ⅱ
627				with/without contrast	The shape and size of the liver are normal, and the contour is regular. In venous phase, the liver S2, S6 and S8 can see round like slightly low-density shadows, and the larger one is about 1.8x1.4cm in size.	Liver metastases are not excluded. Please make further MRI examination when necessary.	Ⅳ
627	with/without contrast	The shape of the liver is smooth and the proportion of each lobe is moderate. The shape and size of the liver are normal, the contour is regular, the circular like abnormal signals are seen in the liver S2, S6 and S8, the signals are uneven, the boundary is clear, and the signals are slightly low on T1WI, slightly high on T2WI, and dot like signals can be seen in the liver. The lesions in the liv…	Multiple liver nodules, combined with the history of liver metastases.				Ⅴ
629				with/without contrast	The shape and size of the liver are normal and the contour is regular. Multiple round like watery density shadows can be seen in the liver, the diameter of the larger one is about 5.5cm. Low density foci can be seen in the liver S7. Calcified shadows can be seen in and around the foci, but no obvious enhancement is seen.	Multiple hepatic cysts, hepatic S7 lesions, cysts with calcification?	Ⅱ
630				without contrast	The shape and size of the liver are normal and the contour is regular. No abnormal density shadow is found in the liver parenchyma.	No obvious abnormality was found in the liver.	Ⅰ
632				with/without contrast	The shape and size of the liver are normal and the contour is regular. Circular like low-density shadows can be seen in the II and VIII segments of the liver, and the larger ones are about 1cm in diameter. No obvious enhancement is found in the enhanced scan; Circular like slightly low-density foci can be seen in sections IV and VI of the liver, the larger one is about 2.3cm in diameter, 40hu in …	Low enhancement nodules in segments IV and VI of the liver are considered to have a high possibility of metastasis. Highly enhanced nodules in segment VI of the liver, considering that the hemangioma may be large. There is no enhanced low-density focus in segment II and VIII of the liver, and liver cyst is possible. Please observe dynamically.	Ⅴ
635	without contrast	The shape of the liver is smooth and the proportion of each lobe is moderate. Abnormal signal can be seen at S5 / 8 junction of liver, with unclear boundary and size of about 4.5cm × 1.7cm, slightly low signal on T1WI, circular high signal on T2WI, slightly low signal in the center, high signal on DWI and decreased signal on ADC.	The abnormal signal in the liver, combined with the medical history and metastasis, is not excluded. It is suggested that MR enhancement should be further examined;				Ⅳ
635				without contrast	The shape and size of the liver are normal, the contour is regular, the density of the liver parenchyma is uniform, and no abnormal density shadow is found. The ratio of hepatic lobes was normal, the hepatic fissure was not widened, and the structure of hepatic hilum was clear.	No obvious abnormality was found in the liver.	Ⅰ
636				with/without contrast	The shape and size of the liver are normal, the contour is regular, the irregular mass low-density shadow of about 5.2cmx3.8cm is seen in the liver s, the CT value is about 39hu, the lesions in the arterial phase are about 52hu, the lesions in the delayed phase are about 54hu, and the boundary is unclear.	Liver S2 is a low-density lesion, please consider the possibility of metastasis, and combine with the clinical;	Ⅳ
638				with/without contrast	The shape and size of the liver are normal and the contour is regular. No abnormal density focus is found in the liver parenchyma.	No obvious abnormality was found in the liver.	Ⅰ
639				with/without contrast	The shape and size of the liver are normal, the contour is regular, the density of the liver parenchyma is uniform, and no abnormal density shadow is found.	No obvious abnormality was found in the liver.	Ⅰ
643				without contrast	The shape of the liver is normal, the contour is regular, the density of the liver parenchyma is uniform, and no abnormal density shadow is found in the parenchyma.	No obvious abnormality was found in the liver.	Ⅰ
643				without contrast	The shape and size of the liver were normal and the contour was regular. A round lesion with a diameter of about 2.6cm and unclear boundary can be seen in S8 of liver. The CT value of plain scan is 43hu.	Liver S8 solid nodule with undetermined nature, CT enhancement or MRI enhancement is recommended;	Ⅲ
644				with/without contrast	The shape and size of the liver are normal and the contour is regular. No abnormal density shadow is found in the liver parenchyma.	No obvious abnormality was found in the liver.	Ⅰ
644	with/without contrast	The shape of the liver is smooth and the proportion of each lobe is moderate. A kind of circular abnormal signal shadow can be seen near the diaphragmatic top of liver S8, with a diameter of about 1.4cm, clear boundary and smooth edge. The lesions show moderate low signal on T1WI, high signal on T2WI and high signal on DWI. The ADC signal is not decreased. After enhancement, circular enhancement …	Liver S8 nodule, considering metastasis, please consider the clinical situation and suggest dynamic observation				Ⅳ
646				with/without contrast	The shape and size of the liver are normal, the contour is regular, the density of the liver parenchyma is uniform, and no abnormal density shadow is found. The ratio of hepatic lobes was normal, the hepatic fissure was not widened, and the structure of hepatic hilum was clear.	No obvious abnormality was found in the liver.	Ⅰ
646				without contrast	The shape and size of the liver are normal, the contour is regular, the density of the liver parenchyma is uniform, and no abnormal density shadow is found. The ratio of hepatic lobes was normal, the hepatic fissure was not widened, and the structure of hepatic hilum was clear.	No obvious abnormality was found in the liver.	Ⅰ
650				with/without contrast	The liver morphology is regular, the liver margin is smooth, and the proportion of each lobe is moderate. Slightly low-density foci with a diameter of about 0.3cm can be seen in liver S2. No clear enhancement is found in the enhanced scan. No obvious abnormal density shadow is found in other liver parenchyma	Small cyst of liver S2 is possible, dynamic observation is recommended, except malignant lesions	Ⅲ
651	with/without contrast	The shape of the liver is smooth and the proportion of each lobe is moderate. Abnormal signal shadow can be seen in the vicinity of hepatic fissure in liver S4, but it is not clearly shown in plain scan. The signal of the focus on enhanced scan is slightly lower than that of the liver parenchyma, and it is isointense in the delayed phase. In S2 of liver, a circular like water like liquid signal s…	1. The abnormal enhancement signal of liver S4 is considered to be caused by the attachment of hepatic falciform ligament; 2. Small cyst of liver S2.				Ⅱ
651				with/without contrast	The shape and size of the liver are normal, the contour is regular, the density of the liver parenchyma is uniform, and no abnormal density shadow is found. The ratio of hepatic lobes was normal, the hepatic fissure was not widened, and the structure of hepatic hilum was clear.	No obvious abnormality was found in the liver.	Ⅰ
653				with/without contrast	The shape and size of the liver are normal, the contour is regular, the density of the liver parenchyma is uniform, and multiple cystic low-density shadows are seen in the liver, the diameter of the larger one is about 1.7cm. It seems that circular enhancement can be seen around some lesions of the liver S3 in the enhanced scan, and multiple flaky abnormal enhancement can be seen in the left lobe…	There are multiple low-density foci in the liver, and the nature of hepatic S3 foci is undetermined. Considering the possibility of hepatic cysts, it is suggested that abdominal enhanced MRI should be performed;	Ⅲ
654				with/without contrast	The shape and size of the liver are normal and the contour is regular. No abnormal density shadow is found in the liver parenchyma.	No obvious abnormality was found in the liver.	Ⅰ
658	with/without contrast	The shape of the liver is smooth and the proportion of each lobe is moderate. Compared with the same phase, the liver parenchymal signal was diffusely decreased in the opposite phase. Multiple round like water like liquid signal shadows are seen in the liver parenchyma, with clear boundary and no enhancement. The largest one is located in the liver S4, with a size of about 0.8cm × 1.3cm。 There is…	1. Diffuse fatty liver; 2. Multiple hepatic cysts; 3. Hepatic S6 and S7 cavernous hemangioma; 4. Abnormal perfusion of liver S4 and S8;				Ⅲ
659				with/without contrast	The shape and size of the liver are normal, the contour is regular, the density of the liver parenchyma is uniform, and no abnormal density shadow is found.	No obvious abnormality was found in the liver.	Ⅰ
660				with/without contrast	The shape and size of the liver are normal, and the contour is regular. A slightly low-density nodule shadow with a diameter of about 0.5cm can be seen in the left lobe of the liver, which is suspicious of annular enhancement.	Small nodule in the left lobe of the liver, possible metastasis;	Ⅴ
661				with/without contrast	The shape and size of the liver are normal, the contour is regular, the density of the liver parenchyma is uniform, and patchy calcified shadows can be seen in the liver S7.	Hepatic S7 calcification;	Ⅱ
662				with/without contrast	The shape of the liver is normal, the contour is regular, and the density of the liver parenchyma is uniform. There are many round low-density foci in the liver, with clear boundaries. The larger one is located in the liver VII, with a diameter of about 0.83cm. The enhancement of the liquid density is not obvious, and some of the foci have slightly low density.	There are multiple low-density foci in the liver, some of which are slightly low in density. It is suggested that MRI examination or reexamination be performed when necessary, except for cysts	Ⅲ
663				with/without contrast	The shape and size of the liver are normal, the contour is regular, and the density of the liver parenchyma is uniform. Multiple round like low-density shadows can be seen in the liver. After partial enhancement, the edge seems to be enhanced. Punctate high-density shadows can be seen in the right posterior lobe of the liver. The ratio of hepatic lobes was normal, the hepatic fissure was not wide…	There are multiple low-density shadows in the liver, and some of them are suspicious to be enhanced. Dynamic observation is recommended.	Ⅲ
664				with/without contrast	The shape and size of the liver are normal and the contour is regular. Multiple round like water like density shadows can be seen in the parenchyma of the left lobe of the liver. No enhancement is found in the enhanced scan. In addition, nodular calcification can be seen in liver S5.	1. Multiple hepatic cysts; 2. Intrahepatic calcification;	Ⅱ
665				with/without contrast	There is no obvious abnormality in the size and shape of the liver, the contour is regular, the density of the liver parenchyma is uniform, and there is no obvious abnormal density shadow in the liver. The ratio of hepatic lobes was normal, the hepatic fissure was not widened, and the structure of hepatic hilum was clear.	No obvious abnormality was found in the liver.	Ⅰ
666				with/without contrast	The liver morphology is regular, the liver margin is smooth, and the proportion of each lobe is moderate. A kind of circular low-density shadow with a diameter of about 2.0cm can be seen beside the hepatic falciform ligament. After enhanced scanning, it is slightly non-uniform enhancement, and no abnormal density shadow is found in other liver parenchyma.	Liver low-density shadow, ligament attachment may	Ⅰ
669				with/without contrast	The shape and size of the liver are normal, the contour is regular, the density of the right half of the liver parenchyma is unevenly reduced, the CT value is about 44-52hu, and the enhancement degree of the venous phase is consistent with that of the normal parenchyma. A small patch of low-density shadow can be seen in S4 of liver, with clear boundary and no enhancement.	Liver cyst, uneven decrease in density of right liver parenchyma, fatty liver? Please combine with the clinic;	Ⅲ
669	with/without contrast	The shape of the liver is smooth and the proportion of each lobe is moderate. On contrast-enhanced scan, multiple spots and patches of transient enhancement were seen in the liver parenchyma in arterial phase, and equal enhancement was seen in portal phase and delayed phase. Small cystic water sample signal shadow is seen in S4, with a diameter of about 0.7cm.	1. Transient hyperenhancement of the liver in multiple arterial phase, considering abnormal perfusion; 2. Hepatic cyst;				Ⅱ
670				with/without contrast	The shape and size of the liver are normal and the contour is regular. Multiple cystic low-density foci without enhancement are seen in the right lobe of the liver, with clear boundaries and a diameter of about 0.8cm. The ratio of hepatic lobes was normal, the hepatic fissure was not widened, and the structure of hepatic hilum was clear.	Multiple low-density foci in the right lobe of the liver, with high possibility of cysts, and re examination is recommended;	Ⅲ
671				with/without contrast	The shape and size of the liver are normal, with regular contour. There are many round like water like density shadows in the liver, with clear boundary. The larger one is located in S6, with a size of about 1.7cm × 1.6cm, the CT value of plain scan is about 1hu, and there is no obvious enhancement after enhancement. A high enhancement focus in arterial phase can be seen in S7 of the liver, which…	Multiple hepatic cysts may be large; High enhancement foci in hepatic S7 arterial phase; Suggest dynamic observation;	Ⅲ
671	without contrast	The shape and size of the liver are normal, and the contour is regular. Multiple quasi circular water like signal shadows can be seen in the liver parenchyma. The largest one is located in the liver S7, with a diameter of about 1.3cm.	Multiple hepatic cysts may be large;				Ⅱ
672				with/without contrast	The shape and size of the liver are normal, the contour is regular, the density of the liver parenchyma is uniform, and no abnormal density shadow is found.	No obvious abnormality was found in the liver.	Ⅰ
673				with/without contrast	The shape and size of the liver are normal and the contour is regular. Nodular calcification can be seen at the lower posterior segment of the right lobe of the liver. The ratio of hepatic lobes was normal, the hepatic fissure was not widened, and the structure of hepatic hilum was clear.	Calcification in the hepatic capsule of the lower posterior segment of the right lobe of the liver.	Ⅱ
674				with/without contrast	The shape of the liver is normal and the contour is regular. In the arterial phase, abnormal high enhancement can be seen around the gallbladder. In the venous phase, it is isodense. No abnormal density shadow is found in the rest of the liver parenchyma.	Abnormal perfusion around the liver and gallbladder, re examination is recommended.	Ⅲ
675				with/without contrast	The shape and size of the liver are normal, the contour is regular, the density of the liver parenchyma is uniform, and no abnormal density shadow is found.	No obvious abnormality was found in the liver.	Ⅰ
678				with/without contrast	The shape and size of the liver are normal and the contour is regular. Multiple slightly low-density shadows are seen in S4, 5, 6 and 7. The larger ones are located in S5 of the liver, with a diameter of about 2.7cm. Nodular obvious enhancement can be seen at the edge of the arterial phase in the enhanced scan, and the enhancement range is expanded in the venous phase; Punctate calcification was …	Multiple hemangiomas of the liver; Liver calcification; Multiple small hepatic cysts may be large, and follow-up observation is recommended;	Ⅲ
680				with/without contrast	The shape and size of the liver are normal, and the contour is regular. Punctate calcifications are seen in S7 of the liver, and quasi circular slightly low-density shadows with a diameter of about 0.7cm are seen in S5 of the venous phase; Punctate watery density foci are seen in S6 and S8 of the liver. The larger ones are located in S6, with a diameter of about 1.2cm. No obvious abnormal density…	Liver S5 low-density foci with undetermined nature and metastasis are not excluded. Further MR examination is recommended; Intrahepatic vesicles may be small calcified foci of the liver;	Ⅳ
682				with/without contrast	The shape and size of the liver are normal, the contour is regular, and the density of the liver parenchyma is uneven. Two low-density foci with diameters of about 1.2cm and 0.6cm are seen in the liver S8, and no clear enhancement is found.	Liver S8 low density focus, cyst is considered.	Ⅱ
683				with/without contrast	The shape and size of the liver are normal, the contour is regular, the density of the liver parenchyma is uniform, and no abnormal density shadow is found. The ratio of hepatic lobes was normal, the hepatic fissure was not widened, and the structure of hepatic hilum was clear.	No obvious abnormality was found in the liver.	Ⅰ
685				with/without contrast	The shape and size of the liver are normal and the contour is regular. No abnormal density shadow is found in the liver parenchyma.	No obvious abnormality was found in the liver.	Ⅰ
686				with/without contrast	The shape and size of the liver were normal and the contour was regular. Several small round and oval low-density foci can be seen in the liver, with a diameter of about 0.3-1.2cm and a CT value of about 19hu. After enhancement, some edges appear to be enhanced. The ratio of hepatic lobes was normal, the hepatic fissure was not widened, and the structure of hepatic hilum was clear.	Low density of liver and kidneys, cyst? other? Suggested orbit	Ⅲ
687	with/without contrast	The shape of the liver is smooth and the ratio of the left and right lobes is moderate. Compared with the same phase, the liver parenchyma was diffusely decreased in the opposite phase. A class of circular watery liquid signal shadow can be seen in Sections I and III of the liver, with the largest size of about 1.3cm x 1.8cm, clear boundary and uniform signal. Multiple small patchy enhancement ca…	1. Cysts in the Ⅰ and Ⅲ segments of the liver; 2. Fatty liver; 3. Abnormal enhancement foci in the arterial phase of the liver, and abnormal perfusion may be large.				Ⅲ
687				with/without contrast	The shape of the liver is normal and the contour is regular. Circular like low-density lesions can be seen in segment I of the liver, with a diameter of about 1.4cm, clear boundary and no enhancement. In the arterial phase of enhanced scan, a small patch with slightly higher enhancement degree was seen in segment VI and VII respectively, and no clear indication was found in the plain scan and ven…	1. Small cyst in segment I of liver. 2. Abnormal perfusion of liver segment VI and VII is more likely.	Ⅱ
688				without contrast	The shape and size of the liver were normal, the contour was regular, and the density of the liver parenchyma was reduced. The CT value was about 45hu, which was lower than the density of the spleen parenchyma at the same level.	Fatty liver;	Ⅲ
689				with/without contrast	The shape and size of the liver are normal, the contour is regular, the density of the liver parenchyma is uniform, and multiple small circular low-density shadows can be seen in the liver parenchyma, the larger one is about 0.4cm in diameter, and no enhancement is found in the enhanced scan.	Multiple small hepatic cysts;	Ⅱ
691				with/without contrast	The shape and size of the liver are normal, the contour is regular, the density of the liver parenchyma is uniform, and multiple round like low-density shadows are seen in the liver. The largest one is located in the upper segment of the right anterior lobe, with a diameter of about 1.1cm. The CT value of the plain scan is about 6hu, and no obvious enhancement is seen in the enhanced scan. In the…	Liver cyst is possible. Abnormal enhancement in the liver, abnormal perfusion is possible, please combine with clinical recommendations for further examination.	Ⅳ
694				with/without contrast	The shape and size of the liver are normal, the contour is regular, the density of the liver parenchyma is uniform, and a spot of calcified density shadow is seen inside. The ratio of hepatic lobes was normal, the hepatic fissure was not widened, and the structure of hepatic hilum was clear.	Calcified spots in the liver.	Ⅱ
695				with/without contrast	The shape and size of the liver are normal, the contour is regular, the density of the liver parenchyma is uniform, and no abnormal density shadow is found.	No obvious abnormality was found in the liver.	Ⅰ
696				with/without contrast	The shape and size of the liver are normal, the contour is regular, the density of the liver parenchyma is uniform, and circular low-density foci are seen in the V segment of the liver. After enhanced scanning, the edge of the mass in the arterial phase is nodular and the venous phase is significantly enhanced. Multiple small round low-density foci were seen in the remaining liver. After enhancem…	Hepatic segment V hemangioma; There are multiple low-density foci in the remaining liver, which requires high vigilance against metastasis. Abdominal MR is recommended.	Ⅳ
697				without contrast	The liver is full, with regular contour and uneven density of liver parenchyma. Multiple low densities can be seen in the liver. The larger one is located at the top of the liver, with a diameter of about 0.9CM and a CT value of about 12hu. The ratio of hepatic lobes was normal, the hepatic fissure was not widened, and the structure of hepatic hilum was clear.	Multiple low-density foci and cysts in the liver? other? It is suggested to make it clear in combination with other inspections.	Ⅲ
698				with/without contrast	The shape and size of the liver are normal, the contour is regular, the density of the liver parenchyma is uniform, and nodule like enhancement foci are seen at the junction of S7 and S8 in the arterial phase.	Enhanced small nodules at the junction of S7 and S8 of the liver, re examination is recommended	Ⅲ
699				with/without contrast	There is no obvious abnormality in the size and shape of the liver, and the contour is regular. Patchy abnormal enhancement foci can be seen in the arterial phase of S4 and S5 segments. The enhancement degree in the venous phase is similar to that of the liver parenchyma, and it is not clearly shown in plain scan. The ratio of hepatic lobes was normal, the hepatic fissure was not widened, and the…	Abnormal enhancement of liver, abnormal perfusion? Further check if necessary.	Ⅲ
700				with/without contrast	The shape and size of the liver are normal, and the contour is regular. Small circular liquid density shadow can be seen in S6 segment of the right lobe of the liver, with clear boundary. No enhancement is found in the enhanced scan, and the diameter is about 1.4cm.	Small cyst of S6 segment of right lobe of liver	Ⅱ
704				with/without contrast	The shape and size of the liver are normal, the contour is regular, the density of the liver parenchyma is uniform, and no abnormal density shadow is found. The ratio of hepatic lobes was normal, the hepatic fissure was not widened, and the structure of hepatic hilum was clear	No definite abnormality was found in plain scan and enhanced scan of upper abdomen.	Ⅰ
705				with/without contrast	The shape and size of the liver are normal and the contour is regular. Small nodular low-density shadows with a diameter of about 0.4cm can be seen in the IV segment of the left lobe of the liver. It is 32hu on plain scan and 51hu after enhancement. The ratio of hepatic lobes was normal, the hepatic fissure was not widened, and the structure of hepatic hilum was clear.	The left lobe of the liver is a small low-density lesion with undetermined nature. Further examination is recommended.	Ⅲ
706				with/without contrast	The shape and size of the liver are normal, and the contour is regular. Circular like low-density shadow can be seen in the liver S5, with a diameter of about 0.9CM, clear boundary and no enhancement.	Hepatic S5 small cyst;	Ⅱ
708				with/without contrast	The shape and size of the liver were normal and the contour was regular. The CT value of the liver parenchyma on plain scan (34hu) was lower than that of the spleen on the same layer (42hu).	Fatty liver;	Ⅲ
709				with/without contrast	The shape and size of the liver are normal and the contour is regular. Multiple cystic water samples of different sizes are seen in the liver parenchyma without enhancement. The largest one is located in the right half of the liver, with a diameter of about 4.5cm. The adjacent portal vein and bile duct are compressed and displaced, and the upstream intrahepatic bile duct is slightly wider; Multip…	The liver has many slightly low-density foci with high possibility of metastasis. The largest lesion involves the adjacent bile duct, portal vein, hepatic artery and left hepatic vein, with distal intrahepatic bile duct dilatation; Another multiple cyst in the liver is possible, and follow-up observation is recommended; The portal vein and splenic vein are slightly wide. Considering the possibili…	Ⅴ
709	with/without contrast	The shape of the liver is smooth and the proportion of each lobe is moderate. Multiple irregular masses can be seen in the liver, and the larger one is located at the junction of S3 and S4 of the liver, with a size of about 4.3cm × 4.1cm, showing nonuniform low signal on T1WI, slightly high signal on the edge of the lesion on T2WI, nonuniform high signal in the center, nonuniform high signal on D…	1. Multiple irregular masses in the liver and multiple metastases are possible; Multiple hepatic cysts;				Ⅴ
710				with/without contrast	The shape and size of the liver are normal, and the contour is regular. A slightly low density shadow can be seen in the liver S7. The enhancement scan shows mild enhancement, with a size of about 2.7cm × 1.7cm。	Abnormal density shadow of liver S7, metastasis? MR enhancement examination is recommended;	Ⅳ
715				with/without contrast	The shape and size of the liver are normal, and the contour is regular. Several small circular low-density shadows are seen in the liver parenchyma, without enhancement. The larger one is about 0.5cm in diameter. In arterial phase, small nodule foci with a diameter of about 1.0cm can be seen on the surface of S3 near the liver, which is unclear on plain scan, and the density seems to be slightly …	Nodular abnormal enhancement focus of left liver with undetermined nature. It is suggested that MRI enhancement examination be clear; Multiple small hepatic cysts;	Ⅲ
715	with/without contrast	The shape and size of the liver are normal, and the contour is regular. A high signal nodule shadow with a diameter of about 1.0cm can be seen under the capsule of the left outer lobe of the liver on T2WI. The circular shape is obvious in the arterial phase, the central region is enhanced in the venous phase, and the signal is isointense in the delayed phase. Several small circular watery liquid …	1. Cavernous hemangioma of left lobe of liver may be large; 2. Multiple small hepatic cysts;				Ⅱ
716				without contrast	The shape and size of the liver are normal, and the contour is regular. Multiple small circular low-density foci can be seen in the liver parenchyma, with clear boundaries, and the larger ones are about 0.5cm in diameter.	The liver has multiple low-density foci with undetermined nature. It is suggested to enhance the examination;	Ⅲ
717				with/without contrast	The left half of the liver is in otter tail shape, with regular contour. No abnormal density shadow is found in the liver parenchyma.	Otter tail liver;	Ⅰ
718				with/without contrast	The shape and size of the liver are normal and the contour is regular. No abnormal density shadow is found in the liver parenchyma.	No obvious abnormality was found in the liver.	Ⅰ
719				with/without contrast	The shape and size of the liver are normal, and the contour is regular. There are several quasi circular non enhanced low-density shadows in the liver parenchyma, and the larger one is about 0.8cm in diameter.	Small cyst in liver;	Ⅱ
720				with/without contrast	The shape and size of the liver are normal, the contour is regular, and punctate calcification is seen in the liver. The portal vein is thickened, about 1.7cm.	The portal vein and splenic vein are thickened, and the spleen is enlarged. Please combine with the clinic; Intrahepatic calcification;	Ⅲ
721				with/without contrast	The shape and size of the liver are normal, the contour is regular, the density of the liver parenchyma is uniform, and multiple low-density foci can be seen in the liver. The larger one is located in the right lobe of the liver, with a diameter of about 1.7cm and a CT value of about 11hu. No enhancement is seen after enhancement. The ratio of hepatic lobes was normal, the hepatic fissure was not…	Multiple cysts in the liver.	Ⅱ
722				with/without contrast	The shape of the liver is normal, the contour is regular, the density of the liver parenchyma is uniform, and a kind of circular low-density shadow can be seen in the caudate lobe of the liver, with smooth edges and a size of about 1.9 × 1.4cm, CT value about 4hu.	Liver caudate lobe cyst is possible.	Ⅱ
723				with/without contrast	The shape and size of the liver are normal, and the contour is regular. Multiple quasi circular low-density areas can be seen in the liver. The boundary is not clear. The enhanced scan shows circular enhancement. The larger one is located in S6, with a size of about 4.9cm × 5.1cm。	Multiple liver lesions and possible metastasis;	Ⅴ
724				with/without contrast	The shape and size of the liver are normal and the contour is regular. No abnormal density shadow is found in the liver parenchyma.	No obvious abnormality was found in the liver.	Ⅰ
725				without contrast	The shape and size of the liver are normal, the contour is regular, the density of the liver parenchyma is uniform, and no abnormal density shadow is found in plain scan.	No obvious abnormality was found in the liver.	Ⅰ
725	with/without contrast	The shape and size of the liver are normal, and the contour is regular. The liver S3, 4 and 6 can see multiple quasi circular signals with slightly low signal on T1WI and slightly high signal on T2WI. The DWI is high signal, the internal signal is not uniform, the boundary is fuzzy, and the large section is about 6.2 × five point five × 5.9cm, the enhancement scan showed progressive delayed enhan…	There are multiple nodules and masses in the liver, and the metastasis may be large. Follow up and reexamination are recommended;				Ⅳ
726				with/without contrast	The shape of the liver is normal, the contour is regular, the density of the liver parenchyma is uniform, and no abnormal density shadow is found in the parenchyma.	No obvious abnormality was found in the liver.	Ⅰ
727				with/without contrast	The shape of the liver is regular, the liver margin is smooth, and the density of the liver is diffusely reduced. The CT value is about 37hu, which is lower than that of the spleen at the same level (56hu). There is no dilatation of intrahepatic bile duct.	Fatty liver;	Ⅲ
728				with/without contrast	The shape and size of the liver are normal, the contour is regular, the density of the liver parenchyma is uniform, and there are multiple quasi circular low-density foci in the liver, the largest one is located in the right lobe of the liver, about 6.4 × 7.8cm, CT value about 5HU, clear boundary, no obvious enhancement. Several circular low-density foci appeared to be slightly enhanced in the le…	Multiple cysts in the liver may be large. 4. The low-density focus in the left lobe of the liver seems to be enhanced. It is suggested that MRI examination should be excluded from metastasis.	Ⅳ
729				with/without contrast	The shape and size of the liver are normal and the contour is regular. There are many round like water like liquid density shadows in the liver. The largest one is located in the liver S5, with a diameter of about 3.3cm.	Multiple cysts in liver	Ⅱ
730				with/without contrast	The shape and size of the liver are normal, the contour is regular, the density of the liver parenchyma is uniform, and no abnormal density shadow is found. The ratio of hepatic lobes was normal, the hepatic fissure was not widened, and the structure of hepatic hilum was clear.	No obvious abnormality was found in the liver.	Ⅰ
735				with/without contrast	The shape and size of the liver are normal, and the contour is regular. There are many round like water like density shadows in the liver parenchyma. The larger one is located in the liver S8, with a diameter of about 3.2cm.	There are multiple low-density foci in the liver, most of which are cysts, and the nature of small lesions is undetermined. Dynamic observation is recommended	Ⅲ
735	with/without contrast	The shape of the liver is smooth and the proportion of each lobe is moderate. Compared with the same phase T1WI, there was no significant decrease in hepatic parenchymal signal in the opposite phase; The fat fraction was about 2%. Transient enhancement foci of punctate arterial phase can be seen at the edge of liver S7, with a size of about 0.5cm x 0.6cm and a clear boundary.	Multiple cysts in the liver; Follow up observation is recommended; The hepatic S7 marginal punctate artery stage is a transient enhancement focus, and abnormal perfusion is possible. Follow up and reexamination are recommended; The sheath of glison was slightly thickened;				Ⅲ
736				with/without contrast	The shape and size of the liver are normal, the contour is regular, the density of the liver parenchyma is uniform, and no abnormal density shadow is found.	No obvious abnormality was found in the liver.	Ⅰ
736	with/without contrast	The shape of the liver is smooth, the ratio of each lobe is normal, and the hepatic fissure is not widened. In the reversed phase, the signal of liver was decreased unevenly, and a 1.8cm size was seen under the liver S5 capsule × Abnormal signal of 2.4cm, the main body of the lesion showed slightly high signal on T2WI, slightly low signal on T1WI, patchy high signal on T1WI, high signal on DWI, l…	The abnormal signal of liver S5 is not excluded, and the possibility of metastasis is considered in combination with the medical history. The circular abnormal signal in front of the lesion is excluded. Please follow up closely in combination with the clinic; Fatty liver;				Ⅴ
737				with/without contrast	The shape of the liver is normal, the contour is regular, the density of the liver parenchyma is uniform, and no abnormal density shadow is found in the parenchyma.	No obvious abnormality was found in the liver.	Ⅰ
738				with/without contrast	The shape and size of the liver are normal, the contour is regular, the density of the liver parenchyma is slightly reduced, and the CT value on plain scan is about 51-54hu, which is slightly lower than the density of the spleen parenchyma. Calcifications can be seen in the right lobe of the liver, the proportion of the liver lobes is normal, the hepatic fissure is not widened, and the structure …	Calcification in right lobe of liver; Liver parenchymal density slightly decreased, mild fatty liver? Please combine with relevant clinical examinations.	Ⅲ
739				with/without contrast	The shape and size of the liver are normal, the contour is regular, the density of the liver parenchyma is uniform, and the enhancement in the arterial phase is not uniform.	Uneven enhancement and abnormal perfusion in hepatic arterial phase? Please review in combination with the clinic;	Ⅲ
740				with/without contrast	The shape and size of the liver are normal and the contour is regular. Small circular low-density foci are seen in the left liver on enhanced scan, with clear boundaries. No clear display is seen on plain scan.	Low density lesions in the liver, except cysts.	Ⅱ
741				with/without contrast	The shape and size of the liver are normal, the contour is regular, and the density of the liver parenchyma is uniform. Small round water like density shadow is seen in the S3 of the liver, with a diameter of about 0.2cm. No clear enhancement is found in the enhancement scan, and patchy slightly low density shadow is seen in the upper part of the liver, about 0.6cm × It is 0.5cm in size, with blu…	Hepatic S3 small cyst; It is suggested to combine with relevant examination or MRI examination if necessary; Abnormal enhancement of intrahepatic arterial phase may lead to abnormal perfusion; Enhanced foci in hepatic S4 artery phase and slightly high-density shadows in portal vein phase, abnormal perfusion? Suggest dynamic observation;	Ⅲ
742				with/without contrast	The shape and size of the liver are normal and the contour is regular. A very high density shadow can be seen in the S7 segment of the liver, with a diameter of about 0.8cm. The density of the remaining liver parenchyma is uniform, and no abnormal density shadow is found. The ratio of hepatic lobes was normal, the hepatic fissure was not widened, and the structure of hepatic hilum was clear.	Calcification in S7 segment of liver;	Ⅱ
744				with/without contrast	The shape of the liver is normal and the contour is regular. In the arterial phase of the enhanced scan, transient abnormal enhancement of liver S4 and S8 can be seen. In the plain scan and portal phase, no abnormal density shadow is found.	Abnormal enhancement of hepatic S4 and S8 arterial phase, considering abnormal blood supply;	Ⅱ
747				with/without contrast	The shape and size of the liver are normal, the contour is regular, the density of the liver parenchyma is uniform, and no abnormal density shadow is found.	No obvious abnormality was found in the liver.	Ⅰ
748				with/without contrast	The shape and size of the liver are normal, and the contour is regular. A round slightly low-density shadow with a diameter of 0.7cm can be seen in the liver S6. No enhancement is seen.	Hepatic S6 cyst	Ⅱ
749				with/without contrast	The shape and size of the liver are normal, the contour is regular, and the liver parenchyma has many round like water like liquid density shadows of different sizes, with clear boundaries and no clear enhancement. The largest one is located in S4, with a diameter of about 1.5cm.	Multiple hepatic cysts may be large, and follow-up examination is recommended;	Ⅲ
750				with/without contrast	The morphological density of liver and spleen was not significantly abnormal.	No obvious abnormality was found in the liver.	Ⅰ
750				with/without contrast	The shape and size of the liver are normal, the contour is regular, the density of the liver parenchyma is uniform, and no abnormal density shadow is found. The ratio of hepatic lobes was normal, the hepatic fissure was not widened, and the structure of hepatic hilum was clear.	No obvious abnormality was found in the liver.	Ⅰ
751				with/without contrast	The shape and size of the liver are normal, the contour is regular, the density of the liver parenchyma is uniform, and multiple low-density shadows are seen in the liver. The larger one is located in S2, with a length of about 1.4cm. No enhancement is found in the enhanced scan.	Multiple hepatic cysts are possible, follow-up and reexamination are recommended;	Ⅲ
752				with/without contrast	The shape and size of the liver are normal and the contour is regular. There are many round like low-density shadows in the liver parenchyma, the larger one is about 1.3cm in diameter, no enhancement and no abnormal density shadow.	Multiple hepatic cysts are possible. It is suggested that follow-up observation be excluded;	Ⅲ
752	without contrast	The shape of the liver is smooth and the proportion of each lobe is moderate. A watery liquid signal shadow can be seen in S4 of liver, with clear boundary and diameter of about 1.4cm. In S6 and S7, multiple slightly high signals on T2WI can be seen, and the boundary is not clear. The largest one is about 1.5cm in diameter, and it is not clearly displayed on T1WI and DWI.	Abnormal signal of S6 and S7 in liver, it is suggested to enhance MR for further examination; Hepatic S4 cyst may be large;				Ⅲ
753				with/without contrast	The liver parenchyma was homogeneous, and the nodules were obviously enhanced in the second segment of the liver in the arterial phase, and were isodense in the plain and parenchymal phases.	The left lobe of the liver is obviously enhanced, cavernous hemangioma? Abnormal perfusion? Please review.	Ⅲ
754				with/without contrast	The shape and size of the liver are normal, the contour is regular, the density of the liver parenchyma is unevenly reduced, and the CT value range is about 44-53hu.	Fatty liver;	Ⅲ
756				with/without contrast	The shape and size of the liver are normal, the contour is regular, the density of the liver parenchyma is reduced, the CT value on plain scan is about 42hu, which is slightly lower than the density of the spleen parenchyma. The quasi circular slightly low-density foci can be seen near the hepatic fissure in the medial segment of the left lobe of the liver, the CT value on plain scan is about 9hu…	It is consistent with the manifestation of fatty liver. Please combine it with the clinic. Low density foci in the medial segment of the left lobe of the liver, the nature of which is undetermined, where is the attachment of the falciform ligament? Or lesions? Please consider the clinical situation and suggest further examination.	Ⅲ
757				with/without contrast	The shape and size of the liver are normal, the contour is regular, the density of the liver parenchyma is uniform, and multiple round like low-density foci are seen in the liver. The larger ones are located in the caudate lobe of the liver, with a size of about 3.7x3.4cm. The CT value of plain scan is 10hu, and no abnormal enhancement is found after enhancement. The ratio of hepatic lobes was no…	Multiple hepatic cysts.	Ⅱ
758				without contrast	The shape and size of the liver are normal, the contour is regular, the density of the liver parenchyma is uniform, and no abnormal density shadow is found.	No obvious abnormality was found in the liver.	Ⅰ
759				with/without contrast	The shape and size of the liver are normal, the contour is regular, the density of the liver parenchyma is uniformly reduced, and the CT value is about 53hu, which is equal to or slightly lower than the density of the spleen on the same plane (about 53-56hu on CT). Small dot like high-density shadows are seen in the anterior and lower segments of the right lobe of the liver. The ratio of hepatic …	Mild fatty liver is not excluded. Calcification in the right lobe of the liver is possible.	Ⅲ
762				with/without contrast	The liver morphology was normal and the contour was regular. Multiple round like water like liquid density shadows of different sizes can be seen in the liver parenchyma, with clear boundaries and no enhancement. The largest one is located in S4, with a diameter of about 1.3cm. In arterial phase, small patch like high enhancement foci were seen at the edge of liver S3, but not in other phases.	1. Multiple hepatic cysts, some lesions are small, and it is recommended to review other lesions at intervals; 2. Small patch like high enhancement foci at the edge of hepatic S3 in arterial phase, abnormal perfusion? Follow up is recommended;	Ⅲ
763	with/without contrast	The position, shape and size of the liver were normal. A nodular shadow with a diameter of about 0.7cm can be seen in S4 of the liver, showing slightly low signal on T1WI, but not clearly shown on T2WI. The signal in arterial phase is significantly enhanced, and the signal in portal vein phase to delayed phase is higher than that in liver parenchyma; Transient enhancement in arterial phase can be…	Hepatic S4 small hemangioma with abnormal perfusion of liver parenchyma around the tumor; Small cyst at the junction of S6 and S7;				Ⅱ
763				with/without contrast	The shape and size of the liver are normal, and the contour is regular. A round like low-density shadow can be seen in the right posterior lobe of the liver, with a size of about 0.8cm. No obvious enhancement is found in the enhanced scan. Nodular abnormal enhancement with a diameter of about 0.9CM was seen in the arterial phase of the right upper part of the liver near the diaphragmatic top. Con…	The right posterior lobe of the liver is round and low-density, and cyst is possible. Small hemangioma of the right upper lobe of the liver.	Ⅱ
764				with/without contrast	The shape and size of the liver were normal and the contour was regular. After enhanced scanning, small round low-density foci were seen in the right lobe of the liver. The ratio of hepatic lobes was normal, the hepatic fissure was not widened, and the structure of hepatic hilum was clear.	Low density focus in right lobe of liver, cyst? other? Please review in combination with clinical recommendations.	Ⅲ
765				without contrast	The shape and size of the liver are normal and the contour is regular. No abnormal density shadow is found in the liver parenchyma.	No obvious abnormality was found in the liver.	Ⅰ
765				with/without contrast	The shape and size of the liver are normal and the contour is regular. No abnormal density shadow is found in the liver parenchyma. Several small round low-density foci with a diameter of about 0.5cm were seen in the right lobe of the liver during the venous phase of enhanced scanning.	The liver is a small low-density lesion. Observation is recommended.	Ⅲ
766				with/without contrast	The shape and size of the liver are normal and the contour is regular. A class of circular low-density foci can be seen at the top of the right lobe of the liver, with a diameter of less than 1cm and a CT value of about 8hu. No obvious enhancement is seen after enhancement.	Liver cyst is possible.	Ⅱ
767				with/without contrast	The shape and size of the liver are normal, and the contour is regular. In the arterial phase, enhanced nodular shadow can be seen in the liver S8. The boundary is fuzzy, and the diameter is about 0.6cm. The other phases are not clearly displayed.	Enhanced nodular shadow in hepatic S8 arterial phase, further MRI examination is recommended; 3. Multiple small lymph nodes can be seen in the abdominal cavity and retroperitoneal space. Follow up is recommended.	Ⅲ
767	with/without contrast	The shape of the liver is smooth and the proportion of each lobe is moderate. Liver parenchymal signal was normal.	No definite abnormality was found in plain and enhanced MRI scans of the abdomen.				Ⅰ
768				with/without contrast	The shape and size of the liver were normal and the contour was regular; Multiple slightly low-density nodular shadows can be seen in S3, S5 and S7 of the liver, and the larger ones are located outside S3 and part of the prominent kidney contour, about 1.4cm × 1.3cm, with unclear margin and CT value of about 48hu. In contrast-enhanced scanning, the arterial phase was significantly non-uniform enh…	Multiple cavernous hemangiomas of the liver.	Ⅱ
771				with/without contrast	The shape and size of the liver are normal, the contour is regular, the density of the liver parenchyma is uniform, and no abnormal density shadow is found.	No obvious abnormality was found in the liver.	Ⅰ
772				with/without contrast	The shape and size of the liver are normal and the contour is regular. A circular low-density focus with a size of about 0.7cm can be seen in the lower segment of the right lobe of the liver. The boundary is clear and the enhancement is not obvious. The density of the remaining liver parenchyma is uniform and no abnormal density shadow is found. The ratio of hepatic lobes was normal, the hepatic …	Low density foci in the lower posterior segment of the right lobe of the liver, nature undetermined, cyst? Or other? MRI is recommended.	Ⅲ
773				without contrast	The shape and size of the liver are normal, the contour is regular, the density of the liver parenchyma is uniform, and no abnormal density shadow is found.	No obvious abnormality was found in the liver.	Ⅰ
774				with/without contrast	The shape of the liver is normal, the contour is regular, the density of the liver parenchyma is uniform, and multiple round like low-density shadows can be seen in the liver, with no enhancement.	Hepatic cyst;	Ⅱ
777				with/without contrast	The shape and size of the liver are normal, the contour is regular, and there are many round like water like liquid density in the liver parenchyma. The largest one is located in the outer segment of the left lobe of the liver, with a size of about 1.4cm × 1.0cm, enhanced without reinforcement; In the arterial phase of hepatic S3 subcapsule, there was high enhancement in the form of linear slices…	1. S3 low-density lesion of liver with undetermined nature, further MR examination is recommended; 2. Abnormal density of hepatic S2 subcapsular artery phase, abnormal perfusion is considered; 3. Multiple small cysts in the liver;	Ⅲ
777	with/without contrast	The shape of the liver is smooth and the proportion of each lobe is moderate. Multiple cystic watery liquid signal shadows can be seen in the liver parenchyma, with clear boundaries. The largest lesion is located in the liver S2, with a size of about 0.9CM × 1.3cm, no enhancement on enhanced scan.	Multiple small hepatic cysts;				Ⅱ
782				with/without contrast	The shape and size of the liver are normal, the contour is regular, and there are multiple watery density shadows in the liver. No clear enhancement is found, and the larger one is about 1.8cm × 1.1cm, located in S2.	Multiple cysts in the liver are possible. It is recommended to reexamine, except for others	Ⅲ
782	without contrast	The appearance of the liver was normal, and multiple watery signals with a diameter of less than 1.8cm could be seen in the liver.	Liver cyst, further enhanced examination if necessary.				Ⅲ
783				with/without contrast	The shape and size of the liver are normal, the contour is regular, and the liver parenchyma is often round like low-density shadows, some of which are clear and some of which are not clear. The larger one is located at S2, about 1.9cm × 1.7cm, no enhancement.	There are multiple low-density foci in the liver. Considering the possibility of cysts, some of the boundaries are unclear. It is recommended to reexamine or MRI for further examination	Ⅲ
785				with/without contrast	The shape and size of the liver are normal, the contour is regular, the density of the liver parenchyma is uniform, and no abnormal density shadow is found.	No obvious abnormality was found in the liver.	Ⅰ
786				with/without contrast	The shape and size of the liver are normal, the contour is regular, and several low-density foci are seen in the liver parenchyma. The large cross-section is about 5.0x6.8cm, and the density is uneven. The CT value of plain scan is about 28hu, and the uneven enhancement after enhancement is about 34 and 43hu respectively in the arteriovenous phase; Several low-density foci less than 1cm were also…	There are multiple low-density foci in the liver, and the malignancy may be large. Is it a metastatic tumor? Further inspection is recommended.	Ⅳ
787				with/without contrast	The shape and size of the liver are normal, the contour is regular, the density of the liver parenchyma is uniform, and no abnormal density shadow is found.	No obvious abnormality was found in the liver.	Ⅰ
789				with/without contrast	The shape and size of the liver are normal and the contour is regular. After enhancement, multiple patchy abnormal enhancement foci can be seen in the arterial phase, but not in the portal phase. The ratio of hepatic lobes was normal, the hepatic fissure was not widened, and the structure of hepatic hilum was clear.	There are multiple abnormal enhancement in the arterial phase of the liver. Transient abnormal enhancement in the arterial phase is not excluded. Please further clarify in combination with other examinations.	Ⅲ
790				with/without contrast	The shape and size of the liver are normal, the contour is regular, the density of the liver parenchyma is uniform, and no abnormal density shadow is found.	No obvious abnormality was found in the liver.	Ⅰ
791				with/without contrast	The shape and size of the liver are normal and the contour is regular. Two quasi circular low-density shadows are seen in the left lobe of the liver. There is no enhancement in the enhanced scan, and the larger one is about 1.0cm in diameter. No abnormal density shadow is found in the rest of the liver parenchyma.	Hepatic cyst;	Ⅱ
793				with/without contrast	The shape and size of the liver were normal, the contour was regular, and the density of the liver parenchyma was decreased.	Mild fatty liver;	Ⅲ
795				with/without contrast	The shape and size of the liver are normal, and the contour is regular. Large irregular low-density shadows are seen in S2, S3 and S4 of the liver, and the boundary is unclear. Multiple punctate dense shadows are seen in the liver. The enhancement scan shows obvious uneven enhancement, and some lesions in the portal phase show changes of bovine eye sign. Intrahepatic bile duct dilatation in the l…	Multiple metastases of left liver; Some branches of the left portal vein were invaded; Calcification on the surface of liver S5, no enhanced mixed density on the surface of liver S5, follow-up and reexamination are recommended; Origin and variation of left hepatic artery.	Ⅴ
795	with/without contrast	The shape of the liver is smooth and the proportion of each lobe is moderate. Large irregular abnormal signals were seen in liver S2, S3 and S4. The lesions showed nonuniform low signal on T1WI, mixed signal on T2WI, nonuniform obvious high signal on DWI, low signal on ADC and unclear boundary; On contrast-enhanced scan, the lesions showed obvious non-uniform enhancement in arterial phase, enhanc…	1. Multiple hepatic metastases with partial invasion of the left branch of portal vein; 2. The abnormal signal near the surface of liver S6 does not exclude the possibility of metastasis. It is suggested to follow up and reexamine 3. The origin and variation of left hepatic artery;				Ⅴ
797				with/without contrast	The shape and size of the liver are normal and the contour is regular. No abnormal density shadow is found in the liver parenchyma.	No obvious abnormality was found in the liver.	Ⅰ
798	with/without contrast	The shape of the liver is smooth and the proportion of each lobe is moderate. Circular like abnormal signal is seen in S3 of liver, with a size of about 1.2cm × 0.9CM, slightly hypointense on T1WI, slightly hyperintense on T2WI, no enhancement after enhancement. Nodular abnormal signals are seen in liver S5, S6 and S8, slightly low signal on T1WI, slightly high signal on T2WI, slightly high signa…	Hepatic S3 cyst; 3. Hepatic hemangioma is possible.				Ⅱ
799				with/without contrast	The shape and size of the liver are normal, and the contour is regular. A small circular low-density shadow is seen in the liver S1, with a clear boundary, a diameter of about 0.6cm, and a CT value of about 15hu. No enhancement is found in the enhanced scan.	Small cyst of liver S1 is possible, re examination is recommended;	Ⅲ
801				without contrast	The shape and size of the liver are normal and the contour is regular. Circular water density shadows of different sizes can be seen in S7 and 8. The larger one is located in S7, with a diameter of about 1.0cm and a CT value of about 4hu. Another calcification was seen in the right lobe of the liver.	Low density shadow of liver, cyst is possible; Liver calcification;	Ⅱ
802	with/without contrast	The shape of the liver is smooth and the proportion of each lobe is moderate. Small round watery signal foci can be seen in S7 of the liver, with no enhancement on enhanced scan and a diameter of about 0.4cm. Strip like water like liquid signal shadow is seen around the liver. There was no dilatation of intrahepatic and extrahepatic bile ducts,	Small cyst in the liver.				Ⅱ
803				with/without contrast	The shape and size of the liver are normal, the contour is regular, the density of the liver parenchyma is uniform, and no abnormal density shadow is found. The ratio of hepatic lobes was normal, the hepatic fissure was not widened, and the structure of hepatic hilum was clear.	No obvious abnormality was found in the liver.	Ⅰ
805				with/without contrast	The shape and size of the liver are normal and the contour is regular. Punctate high density is seen in S3 of the liver. No abnormal density shadow is found in the rest of the liver parenchyma.	Small calcification in liver	Ⅱ
809	with/without contrast	The shape and size of the liver were normal, the surface was smooth, and the ratio of each lobe was normal. The signal of liver parenchyma was not uniform, and the signal of liver parenchyma was slightly decreased in the same and opposite phase sequence. Small nodular shadows of different sizes can be seen diffusely in the liver, and T2WI + FS is slightly hypointense; The signals of Fiesta, T1WI …	1. Cirrhosis, liver S8 macronodular HCC is not excluded (la-rads 4), and close observation is recommended; 2. Multiple small cysts in the liver and right kidney.				Ⅲ
809				without contrast	The size of the liver is normal, the surface of the liver is wavy, and the density of the liver parenchyma is slightly uneven. A kind of circular heterogeneous high-low mixed density focus is seen in the liver S8, with a size of about 2.7cm × 2.0cm, clear boundary, CT value of 13-32hu. No abnormal density lesions were found in other liver parenchyma. The size of the gallbladder is normal, the wal…	1. Liver cirrhosis; 2. Liver S8 nodule, combined with MR film on September 14, 2016, considered the possibility of hepatocellular carcinoma.	Ⅲ
811				with/without contrast	The shape and size of the liver are normal, the contour is regular, the density of the liver parenchyma is uniform, and no abnormal density shadow is found.	No obvious abnormality was found in the liver.	Ⅰ
814				without contrast	The shape and size of the liver are normal, and the contour is regular. Multiple round like water like low-density shadows can be seen in the liver, with a larger diameter of about 3.0cm. Nodular calcification can be seen in the liver parenchyma.	1. Multiple hepatic cysts may occur, and it is suggested that CT or MRI enhancement scan be performed when necessary; 2. Calcification of liver and spleen;	Ⅲ
814				with/without contrast	The shape and size of the liver are normal and the contour is regular. Multiple round like water like low-density shadows can be seen in the liver, with a larger diameter of about 3.0cm. No clear enhancement is found in the enhanced scan; Multiple nodular hyperintensities can be seen in the liver parenchyma in the arterial phase. The density of the liver parenchyma in the plain scan and venous ph…	Multiple hepatic cysts; Multiple abnormal high enhancement and abnormal perfusion in hepatic parenchyma during arterial phase? Hemangioma? Reexamination or further MRI enhancement is recommended if necessary;	Ⅲ
816				with/without contrast	The shape and size of the liver are normal, the contour is regular, multiple round like slightly low-density shadows can be seen in the liver, the boundary is unclear, no clear enhancement is seen after enhancement, and the larger one is about 1.0cm in diameter.	Multiple cysts in the liver may be large, and dynamic observation is recommended;	Ⅲ
817				with/without contrast	The shape and size of the liver are normal and the contour is regular. Several small round water like density shadows can be seen in the left lobe of the liver, with a diameter of about 0.7cm. No enhancement is seen after enhancement.	Hepatic cyst;	Ⅱ
818				with/without contrast	The shape and size of the liver are normal and the contour is regular. Multiple small punctate low-density foci can be seen in the liver parenchyma. No obvious enhancement is seen after enhancement. The ratio of hepatic lobes was normal, the hepatic fissure was not widened, and the structure of hepatic hilum was clear.	Multiple low-density foci in the liver, small cysts may be large, unless further examination or reexamination is necessary.	Ⅲ
819				with/without contrast	The liver morphology was normal and the contour was regular. Multiple small round water like liquid density shadows were seen in the liver without enhancement.	Small round low density in liver, small cyst may be large	Ⅱ
820				with/without contrast	The shape and size of the liver are normal, the contour is regular, the density of the liver parenchyma is uniform, and no abnormal density shadow is found.	No obvious abnormality was found in the liver.	Ⅰ
820				without contrast	The shape and size of the liver were normal, the contour was regular, and the density of the liver parenchyma was decreased unevenly.	The density of liver parenchyma was decreased unevenly, and it was suggested to exclude metastasis by MR examination;	Ⅳ
822				with/without contrast	The shape and size of the liver are normal, and the contour is regular. A low-density shadow with a diameter of about 0.4cm can be seen in the right lobe of the liver, with clear boundary and no enhancement.	Small hepatic cyst;	Ⅱ
823	with/without contrast	The shape of the liver is smooth and the proportion of each lobe is moderate. The abnormal signal in the shape of mass can be seen in S8 and 4 of the liver. It is low signal on T1WI, high signal on T2WI, high signal on DWI, and low signal around ADC value. The largest one is located in S4, with a size of about 3.4cm × 3.1cm, showing obvious annular enhancement after enhancement.	Liver metastases;				Ⅴ
823				with/without contrast	The shape and size of the liver are normal, and the contour is regular. Two quasi circular low-density shadows can be seen in the lateral segment of the left lobe of the liver and the posterior upper segment of the right lobe of the liver, with a maximum of about 3.6cm × 3.5cm, the reinforcement is annular.	There are multiple abnormal lesions in the liver, and the possibility of metastasis is considered;	Ⅴ
824				with/without contrast	The liver morphology is regular, the liver margin is smooth, and the proportion of each lobe is moderate. Mass like low-density foci can be seen in liver S6, with a maximum section of about 3.6cm × 2.9cm, the edge of plain scan is not clear, the density is not uniform, and lower density areas can be seen in it. The CT value of plain scan is about 28hu, and the edge of enhanced scan is slightly en…	Liver S6 low-density mass, considering metastasis, please combine with the clinic; 3. Hepatic S7 calcification;	Ⅳ
824	with/without contrast	The shape of the liver is smooth and the proportion of each lobe is moderate. Circular like masses can be seen in liver S6, with low signal on T1WI and high signal on T2WI. DWI and ADC show limited diffusion, uneven circular enhancement on enhanced scan, and the maximum cross section is about 3.6cm × 2.9cm。 Low signal on T1WI and slightly high signal on T2WI can be seen in liver S7. No enhancemen…	Liver S6 metastasis may be large; 3. The liver is seen in S7, and it is considered that benign may be large.				Ⅴ
826				with/without contrast	The shape and size of the liver are normal, the contour is regular, the density of the liver parenchyma is uniform, and no abnormal density shadow is found.	No obvious abnormality was found in the liver.	Ⅰ
827				without contrast	The shape and size of the liver are normal, the contour is regular, the density of the liver parenchyma is uniform, and no abnormal density shadow is found.	No obvious abnormality was found in the liver.	Ⅰ
828				with/without contrast	The shape and size of the liver are normal, the contour is regular, the density of the liver parenchyma is uniform, and no abnormal density shadow is found. The ratio of hepatic lobes was normal, the hepatic fissure was not widened, and the structure of hepatic hilum was clear.	No obvious abnormality was found in the liver.	Ⅰ
829				with/without contrast	The shape and size of the liver are normal, the contour is regular, and circular like low-density shadows are frequently seen in the liver, with unclear boundaries. The larger ones are located in the liver S7, with a diameter of about 0.8cm. The CT value on plain scan is about 4hu, and no enhancement is found on enhanced scan.	There are multiple low-density shadows in the liver. Considering the possibility of cysts, it is suggested to follow up observation except for others;	Ⅲ
830				with/without contrast	The liver morphology is regular, the liver margin is smooth, and the proportion of each lobe is moderate. No abnormal density shadow is found in liver parenchyma. There is no dilatation of intrahepatic bile duct.	No obvious abnormality was found in the liver.	Ⅰ
831				with/without contrast	The liver surface is smooth, the liver fissure is not widened, the proportion of liver lobes is normal, and no abnormal density lesions are found in the liver parenchyma.	No obvious abnormality was found in the liver.	Ⅰ
832				with/without contrast	The shape and size of the liver are normal and the contour is regular. Circular like low-density shadows can be seen in the anterior upper segment of the right lobe of the liver. The CT value of the plain scan is about 28hu, and the CT value of the arteriovenous phase after enhancement is about 35 and 48hu. The ratio of hepatic lobes was normal, the hepatic fissure was not widened, and the struct…	Hepatic cystic low-density focus, cyst? Or other? In combination with the clinic, it is suggested to make dynamic observation or further examination.	Ⅲ
833				with/without contrast	The shape and size of the liver are normal and the contour is regular. Small round low-density shadows can be seen in the liver S4. The boundary is clear and the diameter is about 0.4cm. No obvious enhancement is seen after enhancement. In arterial phase, there were many small patches of obvious enhancement areas in hepatic S8, and no clear indication was found in portal phase and delayed phase. …	Hepatic S4 small cyst; Abnormal enhancement and abnormal perfusion of hepatic S8 segment in arterial phase? other? Recheck or further inspection is recommended.	Ⅲ
834	with/without contrast	The shape of the liver is smooth and the ratio of the left and right lobes is moderate. In the liver parenchyma, there were many circular abnormal signals with different sizes, which were slightly low on T1WI, slightly uneven on T2WI, significantly high on DWI, and circular enhancement on enhanced scan; The largest one is located in the third segment of the liver, with a size of about 4.8cm × 5.0…	1. Multiple liver metastases; 2. Multiple cavernous hemangiomas in liver segments V, VI and VIII; 3. Abnormal perfusion of hepatic segments Ⅰ, Ⅱ and Ⅲ;				Ⅴ
835				without contrast	The shape and size of the liver are normal, the contour is regular, there are many irregular low-density shadows in the liver, and the boundary is unclear. The larger one is located in the right lobe of the liver, with a size of about 6.4cm × 5.3cm, and the CT value of plain scan is about 26hu.	Multiple liver metastases may be large, and enhancement is recommended;	Ⅳ
835				with/without contrast	The shape and size of the liver are normal, the contour is regular, there are many irregular low-density shadows in the liver, the boundary is unclear, the larger one is located in the right lobe of the liver, and the maximum cross-sectional size is about 9.0CM × 7.0cm, plain scan CT value 22-51hu, non-uniform enhancement after enhancement, arterial phase CT value 28-120hu, venous phase CT value …	Intrahepatic metastases may be large;	Ⅴ
835	without contrast	The shape and size of the liver are normal, the contour is regular, and there are many irregular abnormal signals in the liver, showing low signal on T1WI, slightly high signal on T2WI, high signal on DWI, and unclear boundary. The larger one is located in the right lobe of the liver, with a maximum cross-sectional size of about 9.0CM × 7.0cm。	Multiple intrahepatic metastases;				Ⅴ
837				with/without contrast	The shape and size of the liver are normal, the contour is regular, and no abnormal density shadow is found in the liver parenchyma.	No obvious abnormality was found in the liver.	Ⅰ
838				with/without contrast	The shape and size of the liver were normal and the contour was regular. Two slightly low-density nodules can be seen in S6 and 7 of the liver. The boundary is unclear and the enhancement can be seen. The largest one is located in S6, with a diameter of about 1.6cm. Small nodules with water like liquid density can be seen in S3 of liver, with clear boundary and diameter of about 0.4cm, without en…	Nodules in the right lobe of the liver, considering the possibility of metastasis, please follow-up observation or further MRI enhancement examination; Small cyst of liver S3 is possible, and re examination is recommended;	Ⅳ
838	with/without contrast	The shape of the liver is smooth and the proportion of each lobe is moderate. Circular like abnormal signals are seen in the liver S6 and 7. The largest one is located in the liver S6, with a diameter of about 1.6cm. It is lobulated and has a clear boundary. The signal is slightly lower on T1WI, slightly higher on T2WI, slightly higher on DWI, slightly lower on ADC, enhanced peripheral enhancemen…	1. Liver S6 and 7 nodules, considering the possibility of large metastases, please review in combination with clinical recommendations; 2. Hepatic S3 cyst;				Ⅳ
839				with/without contrast	The shape and size of the liver are normal and the contour is regular. Scattered calcified nodule shadows can be seen in the liver parenchyma. No clear abnormal enhancement is found in the enhanced scan.	Multiple calcifications in liver and spleen;	Ⅱ
842				with/without contrast	The shape and size of the liver are normal, the contour is regular, and multiple small nodular low-density foci are seen in the liver, with clear boundaries. Circular enhancement can be seen on enhanced scan, and the larger one is about 1.7cm in diameter.	Multiple intrahepatic metastases;	Ⅴ
842	with/without contrast	The shape of the liver is smooth and the proportion of each lobe is moderate. The in-phase signal of liver parenchyma on T1WI was decreased, and R2 * value was about 132.8hz. Multiple nodular abnormal signals are seen in the liver, which are low signal on T1WI, high signal on T2WI, high signal on DWI, low signal on ADC, with clear boundary. In the arterial phase of enhanced scanning, there is obv…	1. Multiple liver metastases; 2. Liver iron overload;				Ⅴ
843				with/without contrast	The shape of the liver is smooth and the proportion of each lobe is moderate. Multiple low-density shadows of water samples of different sizes can be seen in sections Ⅱ, Ⅲ, Ⅳ and Ⅷ of the liver, the larger one is 1.1x1.7cm, and the enhancement scan has no enhancement, and the boundary is clear.	Multiple cysts in the liver are possible, please review.	Ⅲ
844				with/without contrast	The shape of the liver is normal, the contour is regular, and the density of the liver parenchyma is uniform. A small round water like liquid density shadow with a diameter of about 0.5cm can be seen in the liver S5, without enhancement.	Hepatic S5 small cyst;	Ⅱ
847				without contrast	The proportion of the liver is out of proportion, the edge can be changed in a wave shape, the right lobe is reduced, the left lobe is enlarged, the liver fissure is widened, the density of the liver parenchyma is uniform, and no abnormal density shadow is found. The width of portal vein is about 1.5cm.	Cirrhosis, portal hypertension, esophageal fundus varices;	Ⅲ
848				with/without contrast	The shape and size of the liver were normal, the contour was regular, the density of the liver parenchyma was uniformly reduced, and the average CT value was 35hu (the CT value of the spleen at the same level was 50hu); In addition, small cystic low-density foci were seen in S4 and S8 of the liver. The CT value of the lesions was close to water and the size was within 0.4cm.	1. Diffuse fatty liver; 2. Small cyst of liver S4 and S8? Suggest dynamic observation;	Ⅲ
850				with/without contrast	The shape and size of the liver are normal, the contour is regular, the density of the liver parenchyma is uniform, and no abnormal density shadow is found. The ratio of hepatic lobes was normal, the hepatic fissure was not widened, and the structure of hepatic hilum was clear.	No obvious abnormality was found in the liver.	Ⅰ
851				with/without contrast	The shape and size of the liver are normal and the contour is regular. Punctate low-density foci can be seen in the fourth segment of the liver. After enhancement, they are still low-density foci, and no abnormal density shadow is found in the rest. The ratio of hepatic lobes was normal, the hepatic fissure was not widened, and the structure of hepatic hilum was clear.	Small punctate low-density foci in the liver with undetermined nature, small cysts? other? Observations are recommended.	Ⅲ
853				with/without contrast	The shape and size of the liver were normal, and the contour was regular. In the arterial phase of the liver S4, highly enhanced small nodules were seen, with a diameter of about 0.6cm. In the venous phase, they were isodense; Small nodular low-density shadow can be seen in S2 of liver, and no enhancement is seen after enhanced scanning, with a diameter of about 0.5cm;	Hepatic S2 cyst may be large; It is suggested to follow up closely for high enhancement lesions in hepatic S4 arterial phase;	Ⅲ
854				with/without contrast	The shape of the liver is normal, the contour is regular, and there are multiple round like slightly low-density shadows with uneven density in the liver. The CT value is about 29.8hu-45.2hu, and punctate high-density shadows can be seen in the center of the focus. On contrast-enhanced scan, the edge of the lesion was enhanced, and no enhancement was found in the center. The largest lesion was lo…	There are many slightly low-density foci in the liver, and the metastasis may be large. Please combine with the clinic;	Ⅴ
860	with/without contrast	The shape of the liver is smooth and the proportion of each lobe is moderate. The anti phase signal of liver parenchyma was lower than that of the same phase signal.	Fatty liver;				Ⅲ
861	with/without contrast	The shape of the liver is smooth and the proportion of each lobe is moderate. Small circular abnormal signal shadow can be seen in S2 and S5 of the liver. On T1WI, it is slightly low signal, and on T2WI, it is obviously high signal. The larger diameter is about 0.9 cm, and the boundary is clear; On contrast-enhanced scan, the artery showed marginal nodular enhancement in the early stage, and high…	Small hemangiomas of liver S2 and S5 are possible, please combine with the clinic;				Ⅲ
861				without contrast	A kind of circular low-density focus can be seen in the posterior segment of the right lobe of the liver, with unclear edges, about 3 * 3.1 * 3.8cm in size and about 29hu in CT value. The liver density was generally decreased, and the CT value was about 49hu, and the spleen CT value was about 51hu.	1. It is a space occupying lesion in the posterior segment of the right lobe of the liver. It is suggested that MR examination be performed to determine the nature. 2. Fatty liver (mild).	Ⅲ
862				without contrast	The shape and size of the liver are normal and the contour is regular. A circular low density can be seen in the right lobe of the liver, with a diameter of about 0.9CM and a CT value of about 16hu.	The right lobe of liver is low density, and the nature is undetermined. Please exclude metastasis in combination with clinical MR examination;	Ⅳ
862	with/without contrast	The shape of the liver is smooth and the proportion of each lobe is moderate. A quasi circular water like signal focus can be seen in liver S5, with smooth and sharp edges, clear boundary, diameter of about 0.9CM, and no enhancement signs. Spotty T2WI hyperintensities can be seen under the S5 and S7 capsule of the liver, the size of the larger one is about 0.6cm, and obvious enhancement can be se…	1. Hepatic S5 small cyst; 2. Multiple small hemangiomas in the liver with abnormal perfusion may occur. It is suggested that follow-up observation be excluded;				Ⅲ
866				with/without contrast	The shape and size of the liver are normal, the contour is regular, and a few calcifications are seen in the liver.	Intrahepatic calcification;	Ⅱ
869				with/without contrast	The shape and size of the liver are normal, the contour is regular, and there are multiple cystic low-density shadows in the liver. The largest one is located in the liver S6, with a diameter of about 0.9CM and no enhancement.	Multiple cystic lesions in the liver, cysts? Please recheck;	Ⅲ
870				with/without contrast	The shape and size of the liver are normal, the contour is regular, the density of the liver parenchyma is uniform, and no abnormal density shadow is found. The ratio of hepatic lobes was normal, the hepatic fissure was not widened, and the structure of hepatic hilum was clear.	No obvious abnormality was found in the liver.	Ⅰ
871	with/without contrast	The shape of the liver is smooth and the proportion of each lobe is moderate. Multiple round like abnormal signals can be seen in the liver, with low signal on T1WI and high signal on T2WI. The larger one is about 1.2cm in diameter and is located in S4 of the liver. The boundary is clear and the shape is regular. There is no obvious enhancement after enhancement.	Multiple cysts of the liver;				Ⅱ
876				without contrast	The shape and size of the liver are normal, the contour is regular, the density of the liver parenchyma is uniform, and no abnormal density shadow is found. The ratio of hepatic lobes was normal, the hepatic fissure was not widened, and the structure of hepatic hilum was clear.	No obvious abnormality was found in the liver.	Ⅰ
877				with/without contrast	The shape and size of the liver were normal and the contour was regular; Multiple small round low-density foci can be seen in the liver parenchyma. The larger one is located in S2, with a diameter of about 0.9CM. No clear enhancement is found in the enhanced scan.	Multiple cysts in the liver;	Ⅱ
877	without contrast	The shape of the liver is smooth and the proportion of each lobe is moderate. Circular like abnormal signal can be seen at the junction of S2 / 4 of the liver, with low signal on T1WI and high signal on T2WI. The diameter is about 0.9CM, the boundary is clear and the shape is regular.	Cysts or hemangiomas at the S2 / 4 junction of the liver may be enhanced if necessary;				Ⅲ
879				with/without contrast	The shape of the liver is normal, the contour is regular, the density of the liver parenchyma is uniform, and no abnormal density shadow is found in the parenchyma.	No obvious abnormality was found in the liver.	Ⅰ
880				with/without contrast	The shape and size of the liver were normal and the contour was regular; The parenchymal density was diffusely decreased, and the CT value was about 19hu.	No obvious abnormality was found in the liver.	Ⅲ
880				with/without contrast	The shape of the liver is normal, the contour is regular, the density of the liver parenchyma is uniform, and no abnormal density shadow is found in the parenchyma.	Fatty liver;	Ⅰ
881				with/without contrast	The shape and size of the liver are normal, the contour is regular, and the liver parenchyma has multiple watery density foci of different sizes, with smooth edges, and the largest one is about 3.5cm × 4.6cm, no abnormal signs after enhancement.	Multiple hepatic cysts;	Ⅱ
882				with/without contrast	The shape and size of the liver are normal and the contour is regular. Nodular slightly low-density shadows with a diameter of about 0.7cm can be seen in S8 of the liver. The blood pool like enhancement is obvious in the arterial phase and high-density in the venous phase.	Hepatic S8 hemangioma;	Ⅱ
884				with/without contrast	The liver morphology was normal, the contour was regular, the density of the liver parenchyma was uniformly reduced, the CT value was 49hu, and no abnormal enhanced density shadow was found in the parenchyma.	Fatty liver;	Ⅲ
885				with/without contrast	The shape and size of the liver are normal, the contour is regular, and there are multiple low-density foci in the liver. The larger ones are located under the S4 capsule, with a diameter of about 1.3cm × 1.6cm, the boundary is not clear, and the edge is strengthened after enhancement. Oval fat density foci with a size of about 1.3cm can be seen under the S6 envelope of the liver × 0.6cm。	Multiple metastases and some small cysts in the liver are possible; Pseudolipoma under the capsule of the right lobe of the liver is possible;	Ⅴ
885	with/without contrast	The shape of the liver is smooth and the proportion of each lobe is moderate. An irregular abnormal signal shadow can be seen in S4 of liver, with rough edges and shallow lobes. The boundary is clear and the size is about 1.6cm × 1.3cm, showing equal signal on T1WI, uneven high signal on T2WI, high signal on DWI, ADC value is not low, no clear signal change in the same phase and the opposite phas…	1. There are multiple circular enhancement foci in the liver, and metastasis is possible. Please combine with the clinic; 2. Multiple small hepatic cysts; 4. It is possible that pseudolipoma under hepatic capsule;				Ⅴ
887	with/without contrast	The shape of the liver is smooth, the ratio of the left and right lobes is normal, the signal shadow of cystic water like liquid can be seen in S2 and S6 of the liver, the edge is clear, the diameter of the larger one is about 0.5cm, and the enhancement scan is not enhanced. In arterial phase, slightly irregular abnormal enhancement can be seen at the junction of S5 and S7 and 8 of the liver, whi…	1. Abnormal signal shadow in S2 and S6 of liver, small cyst is considered; 2. The abnormal signal at the junction of S5, S7 and 8 in the arterial phase is undetermined in nature. Is it transient abnormal enhancement? Space occupying lesions? Suggest dynamic observation; 3. Suspicious circular enhancement foci in portal vein phase of S6 segment of liver, with undetermined nature, it is suggested t…				Ⅳ
889				with/without contrast	The shape and size of the liver were normal, and the contour was regular. Circular like low-density shadow was seen in S8 of the liver, with 12hu. There was no enhancement in the enhanced scan.	Hepatic cyst;	Ⅱ
890				with/without contrast	The shape and size of the liver are normal, and the contour is regular. Multiple low-density foci can be seen in the liver parenchyma. The larger ones are located in the liver S6, with a diameter of about 2.3cm. Multiple circular enhancement can be seen in some, and no definite enhancement can be seen in some.	Intrahepatic low-density shadow, nature undetermined, partial metastasis possible, MRI enhancement is recommended;	Ⅳ
890	with/without contrast	The shape of the liver is smooth and the proportion of each lobe is moderate. Compared with the same phase, the liver parenchymal signal is diffusely decreased in the opposite phase, with fat fraction of about 15% and R2 * value of about 50-62hz. A class of circular abnormal signal shadow is seen in liver S5, with a size of about 2.6cm × 2.1cm, slightly hypointense on T1WI and slightly hyperinten…	Multiple intrahepatic metastases;				Ⅴ
891				with/without contrast	The shape and size of the liver are normal, the contour is regular, the density of the liver parenchyma is uniform, and no abnormal density shadow is found.	No obvious abnormality was found in the liver.	Ⅰ
892				with/without contrast	The shape and size of the liver are normal and the contour is regular. Punctate calcification shadow can be seen in the liver S7.	Calcification in right lobe of liver;	Ⅱ
893				with/without contrast	The shape and size of the liver were normal, and the contour was regular. A small class of circular low-density shadow was seen in S4, with clear boundary. No clear enhancement was seen after enhancement.	Hepatic S4 small cyst;	Ⅱ
896				without contrast	The shape and size of the liver are normal, and the contour is regular. Circular like low-density shadows can be seen at the junction of S2 and 3 of the liver, with uniform density. The CT value is about 3hu and the diameter is about 1.5cm. Spotty high density shadow can be seen in liver S6.	Cysts at the junction of S2 and 3 of the liver; Calcified spots of liver S6;	Ⅱ
896				with/without contrast	The shape and size of the liver are normal, and the contour is regular. Circular like low-density shadows can be seen at the junction of S2 and 3 of the liver, with uniform density. The CT value is about 3hu, and the diameter is about 1.5cm. There is no enhancement. In addition, localized small round low-density non enhancement shadow was seen in S2 of liver. Spotty high density shadow can be see…	S2, 3 junction area and S2 cyst of liver; Calcified spots of liver S6;	Ⅱ
897				with/without contrast	The shape and size of the liver were normal, the density of the liver parenchyma was reduced, the CT value was about 35hu, and there was no obvious abnormal enhancement shadow in the liver parenchyma.	Fatty liver.	Ⅲ
898				with/without contrast	The shape and size of the liver are normal, the contour is regular, the density of the liver parenchyma is uniform, and no abnormal density shadow is found.	No obvious abnormality was found in the liver.	Ⅰ
899				with/without contrast	The shape and size of the liver are normal, the contour is regular, the density of the liver parenchyma is uniform, and multiple low-density shadows can be seen in the liver, with a large short diameter of about 1.4cm. No obvious enhancement is seen after enhancement. The ratio of hepatic lobes was normal, the hepatic fissure was not widened, and the structure of hepatic hilum was clear.	Multiple hepatic cysts may be large.	Ⅱ
901				with/without contrast	The shape and size of the liver are normal, the contour is regular, the density of the liver parenchyma is uniform, and multiple round like low-density shadows without enhancement can be seen in the liver. The larger one is located near the gallbladder fossa in S4, with a clear boundary and a size of 0.8cm × 0.9CM, the CT value on plain scan was 21hu, and no enhancement was found on enhanced scan.	Multiple small cysts in the liver are possible, and it is suggested that follow-up observation be excluded;	Ⅲ
903				with/without contrast	The shape and size of the liver are normal, and the contour is regular. There are punctate high-density shadows under the S4 envelope of the liver.	Hepatic calcification;	Ⅱ
904				with/without contrast	The left lobe of the liver is small in volume and regular in outline. The left branch of the portal vein and the intrahepatic branch are not clearly displayed. Calcification is seen at the edge of the left lobe of the liver. Multiple non enhanced low-density shadows of different sizes can be seen in the liver, and the largest one is about 1.0cm in diameter.	Multiple cysts in the liver; The volume of the left lobe of the liver is small, please review it in combination with clinical recommendations	Ⅲ
905	with/without contrast	The liver has a smooth appearance and a moderate proportion of left and right lobes. There are many round like long T1 and long T2 signals in the liver parenchyma, and the larger ones are about 1.0cm in diameter. After intravenous injection of GD DTPA, there is no obvious enhancement.	Multiple hepatic cysts are possible.				Ⅱ
905				with/without contrast	The shape and size of the liver are normal, with regular contour and visible in the liver parenchyma	The liver has multiple low-density foci and cysts. Dynamic observation is recommended.	Ⅲ
906				with/without contrast	The shape and size of the liver are normal, the contour is regular, the density of the liver parenchyma is uniform, and no abnormal density shadow is found. The ratio of hepatic lobes was normal, the hepatic fissure was not widened, and the structure of hepatic hilum was clear.	No obvious abnormality was found in the liver.	Ⅰ
907				without contrast	The shape and size of the liver are normal, and the contour is regular. A strip-shaped slightly high-density focus can be seen in the medial segment of the left lobe of the liver. The CT value is about 51hu. The density of the remaining liver parenchyma is uniform, and no abnormal density shadow is found. The ratio of hepatic lobes was normal, the hepatic fissure was not widened, and the structur…	Strip like slightly high-density shadow in the medial segment of the left lobe of the liver, nature undetermined, benign lesion? Development? Please conduct further examination when necessary in combination with clinical conditions.	Ⅲ
908	with/without contrast	The appearance of the liver is smooth, the ratio of left and right lobes is moderate, there is no abnormal signal in the liver parenchyma, and there is no sign of dilatation of the intrahepatic and extrahepatic bile ducts.	No abnormal signal was found in the liver parenchyma.				Ⅰ
909				with/without contrast	The shape and size of the liver are normal, the contour is regular, the density of the liver parenchyma is uniform, and no abnormal density shadow is found.	No obvious abnormality was found in the liver.	Ⅰ
911	with/without contrast	The outline of the liver is uneven and the volume is increased. In the liver parenchyma, there are diffusely distributed nodular shadows of different sizes, some of which are fused, slightly low signal on T1WI, slightly high signal on T2WI, high signal on DWI, and low signal on ADC. In contrast-enhanced scanning, the lesions in arterial phase show uneven circular enhancement, while the lesions in…	1. Diffuse nodules in the liver, considering multiple liver metastases; 2. Multiple enlarged lymph nodes in the hilar region and retroperitoneal space should be considered for lymph node metastasis;				Ⅴ
911				with/without contrast	The liver is plump and irregular in shape. Diffuse low-density nodules of different sizes can be seen in the liver, with fuzzy edges. The enhancement scan shows annular enhancement at the edges. Multiple round like low-density shadows were also seen in the liver, and no clear enhancement was found in the enhanced scan. Nodular hyperenhancement can be seen in S8 of the liver in arterial phase, but…	Multiple liver metastases; Multiple cysts and abnormal perfusion may be found in the liver. Follow up observation is recommended;	Ⅴ
913				with/without contrast	The shape and size of the liver were normal, with regular contour, nodular calcification in the right lobe of the liver. The density of the remaining parenchyma was uniform, and no abnormal density shadow was found. No abnormal enhancement was found in the enhancement scan.	Intrahepatic calcification;	Ⅱ
915				with/without contrast	The shape and size of the liver are normal, and the contour is regular. A watery low-density shadow can be seen in S2 / S6. The larger one is about 1.2cm in diameter, and no enhancement is found. The density of the remaining liver parenchyma is uniform, and no abnormal density shadow is found.	1. Hepatic cyst;	Ⅱ
916				without contrast	The shape and size of the liver are normal, the contour is regular, and no abnormal density shadow is found in the liver parenchyma.	No obvious abnormality was found in the liver.	Ⅰ
917				with/without contrast	The shape and size of the liver are normal and the contour is regular. There are many round like low-density shadows in the liver with clear boundaries. After intravenous injection of contrast agent, the lesions are not enhanced. The larger ones are located in the S2 of the liver, with a size of about 1.8cm × 1.6cm, the left lobe of the liver showed obvious abnormal enhancement in arterial phase …	Abnormal enhancement of left lobe of liver and transient abnormal perfusion; Hepatic cyst;	Ⅱ
919	with/without contrast	The shape of the liver is smooth and the proportion of each lobe is moderate. Multiple small cystic watery signals without enhancement foci are seen in the liver, and the larger ones are about 0.7cm in diameter. A signal shadow with slightly lower T1WI and slightly higher T2WI can be seen in liver S6, with a diameter of about 1.9cm. The diffusion of DWI is restricted and aggravated. On enhanced s…	1. Liver S6 nodule, considering the possibility of metastasis in combination with medical history, please combine with clinical review; 2. Suspicious abnormal signal under liver S8 diaphragm, artifact? Tumor? Or other? Follow up observation is recommended; 3. Multiple small hepatic cysts;			There are multiple low-density foci in the liver, and enhanced scanning is recommended	Ⅳ
919				without contrast	The shape and size of the liver are normal, the contour is regular, and several small circular low-density foci are scattered in the liver. The CT value is about 12-22hu.		Ⅲ
920				with/without contrast	The shape and size of the liver are normal and the contour is regular. Punctate high-density calcification shadow can be seen in the right lobe of the liver. The density of the remaining liver parenchyma is uniform and no abnormal density shadow is found.	Calcification in right lobe of liver;	Ⅱ
922				without contrast	The shape and size of the liver are normal, and the contour is regular. Round like low-density shadow is seen in liver S4, with clear boundary and size of about 0.9CM × 0.8cm, CT value about 13hu.	Small cyst of liver S4 is possible, please enhance the examination to make it clear;	Ⅱ
925				without contrast	The shape and size of the liver are normal and the contour is regular. A size of about 0.9CM can be seen in S2 of the liver × 1.3cm quasi circular low density shadow with clear boundary and no enhancement at all stages after enhancement.	Hepatic cyst.	Ⅱ
928				with/without contrast	The shape and size of the liver are normal, the contour is regular, the density of the liver parenchyma is uniform, and no abnormal density shadow is found.	No obvious abnormality was found in the liver.	Ⅰ
929				with/without contrast	The shape and size of the liver are normal, and the contour is regular. Multiple round like low-density foci can be seen in the liver parenchyma, with clear boundaries and no clear enhancement. The larger one is located in the liver S2, with a diameter of about 1.3cm.	Multiple cysts in the liver, follow-up observation is recommended.	Ⅲ
930				with/without contrast	The liver is abnormal in shape, with uneven edges. Multiple round like nodules and mass shadows of different sizes are seen in the liver parenchyma, with unclear boundaries. The largest lesion is located in S5, with a size of about 4.4cm × 3.0cm； On CT plain scan, the lesions showed uneven low density, and the CT value was 46hu. On enhanced scan, the lesions showed irregular ring enhancement, and…	Multiple liver metastases;	Ⅴ
931				with/without contrast	The shape and size of the liver are normal, the contour is regular, the density of the liver parenchyma is uniform, and no abnormal density shadow is found. The ratio of hepatic lobes was normal, the hepatic fissure was not widened, and the structure of hepatic hilum was clear.	No obvious abnormality was found in the liver.	Ⅰ
932				with/without contrast	The liver morphology was normal and the contour was regular. A class of round water like liquid density shadow can be seen in S8 of liver, with clear boundary and no enhancement, and the diameter is about 1.2cm.	Hepatic S8 cyst	Ⅱ
933				with/without contrast	The shape and size of the liver are normal, the contour is regular, and the density of the liver parenchyma is uniform, slightly lower than that of the spleen in the same layer. At the junction of S4 and S8 of the liver, there are quasi circular slightly low-density foci with unclear boundaries, with a diameter of about 1.5cm. The CT value of plain scan is about 41hu. After enhanced scan, there i…	Slightly low density foci at the junction of S4 and S8 of the liver. The nature is undetermined. Dynamic observation is recommended	Ⅲ
933	with/without contrast	The shape of the liver is smooth and the proportion of each lobe is moderate. Several small nodular abnormal signal foci can be seen at the junction of S3, S6, S7 and S4 and 8 of the liver. The boundary is not clear. The larger one is located at the junction of S4 and 8, with a diameter of about 1.4cm. It shows slightly low signal on T1WI, slightly high signal on T2WI, and high signal on DWI. Aft…	Multiple small nodules in the liver, combined with medical history, metastasis should be considered.				Ⅴ
935				with/without contrast	The shape and size of the liver are normal, the contour is regular, the density of the liver parenchyma is uniform, and there are many small circular low-density shadows in the liver. Some of the boundaries are clear and some of the boundaries are not clear. The larger one is located in the S8 of the liver, with a diameter of about 0.6cm.	There are many small round low-density shadows in the liver. Some cysts are considered and some properties are undetermined. Dynamic observation is recommended;	Ⅲ
935	with/without contrast	The shape of the liver is smooth and the proportion of each lobe is moderate. Circular like abnormal signals are seen in S8 of the liver, with a length of about 2.1cm. On T1WI, the signal is low, and on T2WI, the signal is high, and the center is dot like equal / low signal. On DWI, the signal is also high, and the center is dot like equal / low signal. The ADC signal is slightly low, and the enh…	1. The abnormal signal of hepatic S8 was consistent with the liver metastasis of sigmoid colon cancer; 2. Multiple small cysts in the liver;				Ⅴ
936	with/without contrast	The shape of the liver is smooth and the proportion of each lobe is moderate. Two small circular water like signals were seen in the liver S3 and the liver parenchyma adjacent to the gallbladder fossa, the larger of which was 0.5cm × 0.3cm。 On contrast-enhanced scan, nodular enhancement was seen under the S2 capsule of the liver in the late stage of the artery, and no other phases and sequences w…	1. Hepatic cyst; 2. In the late stage of the artery, the nodular enhancement under the S2 capsule of the liver, and the transient abnormal perfusion may be large, so it is suggested to observe;				Ⅲ
936				with/without contrast	The shape and size of the liver are normal, the contour is regular, the density of the liver parenchyma is uniform, and no abnormal density shadow is found. In the arterial phase of contrast-enhanced scanning, nodule like enhancement foci were seen in the outer lower segment of the left lobe of the liver, with fuzzy edges and a diameter of about 0.8 cm. The ratio of hepatic lobes was normal, the …	Nodular enhancement of left lobe of liver, with undetermined nature, hemangioma? Or other? Please review in combination with clinical recommendations.	Ⅲ
939				with/without contrast	The shape of the liver is slightly plump, the contour is regular, and the density of the liver parenchyma is slightly reduced. The CT value of the plain scan is about 48-53hu, and some are slightly lower than the density of the spleen parenchyma. Multiple round low-density foci of different sizes can be seen in the lateral segment of the left lobe and the anterior upper segment of the right lobe,…	The density of liver parenchyma is not uniform and slightly decreased. Mild fatty liver? Please combine with the clinic. Multiple low-density foci in the liver, suspicious mild enhancement, nature undetermined, please combine with the clinical, suggest further examination except metastasis.	Ⅳ
939	with/without contrast	The shape of the liver is smooth, the ratio of the left and right lobes is moderate, and the quasi circular abnormal signal can be seen in the anterior upper segment of the right lobe of the liver, with a diameter of about 1.6cm. The boundary is still clear, T1 is slightly low signal, T2 is high signal, and the enhancement can be seen at the edge of the focus in the arterial phase after enhanceme…	The enhancement foci in the anterior upper segment of the right lobe of the liver may metastasize. Please combine with the clinic. Hepatic cyst.				Ⅳ
943				with/without contrast	The shape of the liver is normal and the contour is regular. Scattered small cysts and swelling shadows are seen in the liver without enhancement; The density of other liver parenchyma was not abnormal, and no abnormal enhancement was found on enhanced scan.	Hepatic cyst	Ⅱ
944				without contrast	The shape and size of the liver are normal, the contour is regular, the density of the liver parenchyma is uniform, and no abnormal density shadow is found.	No obvious abnormality was found in the liver.	Ⅰ
944				with/without contrast	The liver surface is smooth, the liver fissure is not widened, the ratio of liver lobes is normal, and the internal and external bile ducts are not dilated. The density of liver parenchyma was uniform.	No obvious abnormality was found in the liver.	Ⅰ
945				with/without contrast	The volume of the liver is reduced, the surface is uneven, the ratio of liver lobes is out of balance, and the liver fissure is widened. The density of liver parenchyma is not uniform. Small round water sample density with a diameter of about 0.3cm can be seen in liver S7, 5 and 2. There is no enhancement after enhancement. In arterial phase, nodular enhancement can be seen at the junction of liv…	1. Tubular shadows in the main portal vein and inferior vena cava, please combine the medical history; 2. Cirrhosis, splenomegaly, portal hypertension, formation of portal systemic collateral circulation, esophageal fundus gastric varices, and a small amount of ascites; 3. In arterial phase, there are multiple highly enhanced nodules in the liver, including two nodules in the junction of liver S7…	Ⅲ
946				with/without contrast	The shape and size of the liver are normal and the contour is regular. Small dot like low-density shadows can be seen in the liver S8 with clear edges. No enhancement is seen after enhancement. The ratio of hepatic lobes was normal, the hepatic fissure was not widened, and the structure of hepatic hilum was clear.	Hepatic S8 punctate low density shadow, cyst? other? Dynamic observation is recommended.	Ⅲ
948				with/without contrast	Liver volume increased; Multiple small round low-density shadows can be seen in the liver parenchyma, the larger one is about 1.1cm in diameter and the boundary is clear; The lesions in S6 segment were suspected to be enhanced. The portal vein and main branches were widened.	Subcapsular nodule in S6 segment of liver, with undetermined nature, MRI enhancement is recommended; Hepatomegaly, widening of portal vein, splenomegaly, ascites, chronic liver disease and portal hypertension may occur; Multiple cysts of the liver;	Ⅲ
948	with/without contrast	The liver is full in shape and the proportion of each leaf is moderate. Multiple round like abnormal signal shadows can be seen in the liver. The larger ones are located under the S6 capsule of the liver, with a diameter of about 1.1cm. They are low signal on T1WI, high signal on T2WI, slightly high signal on DWI, and slightly high signal on ADC. Delayed enhancement can be seen locally in the les…	1. Abnormal signal of liver S6 and possible hemangioma, please combine with clinical follow-up observation; Multiple hepatic cysts;				Ⅲ
950				with/without contrast	Circular low-density shadows can be seen in S2 and 4 of the liver, with unclear boundary, and the largest one is about 3.6cm × 2.7cm, ct44-50hu. In the arterial phase after enhancement, "bull's eye sign, target sign" peripheral annular enhancement can be seen, and the central point is a sheet-like area without enhancement.	Multiple intrahepatic metastases.	Ⅴ
951				with/without contrast	The liver morphology was normal. Several small circular water sample density shadows are seen in the parenchyma, and no enhancement is found. Punctate high density shadow was seen in S2 of liver.	Multiple hepatic cysts, S2 calcified foci;	Ⅱ
953				with/without contrast	The shape and size of the liver are normal and the contour is regular. No abnormal density shadow is found in the liver parenchyma.	No obvious abnormality was found in the liver.	Ⅰ
954				with/without contrast	The shape and size of the liver are normal, the contour is regular, the density of the liver parenchyma is uniform, and no abnormal density shadow is found.	No obvious abnormality was found in the liver.	Ⅰ
956				with/without contrast	The shape and size of the liver are normal and the contour is regular. A kind of oval irregular soft tissue density shadow can be seen in the right lobe of the liver, with a size of about 8.1cm × 12.7CM × 11.5cm, the boundary is not clear, the arterial phase is dominated by marginal enhancement, and the venous phase is reduced in marginal enhancement; A small nodular low-density shadow can be see…	1. Giant abnormal enhancement lesion in the right lobe of the liver, small nodule in S7 of the liver, considering the possibility of malignant lesion, metastatic tumor?; 2. Multiple calcifications in the liver;	Ⅴ
957				with/without contrast	The shape and size of the liver are normal, and the contour is regular. Patchy high enhancement in arterial phase can be seen in S3, S4, S5, S7 and S8 of the liver, but it is not clearly shown in plain scan and portal phase.	Multiple abnormal perfusion in the liver, further examination or follow-up examination is recommended;	Ⅲ
957	with/without contrast	The shape of the liver is smooth and the proportion of each lobe is moderate. Liver parenchymal signal was normal.	No obvious abnormality was found in the liver.				Ⅰ
958				with/without contrast	The shape and size of the liver are normal, the contour is regular, and the density of the liver parenchyma is uniform. After the enhancement scan, multiple small nodular and flaky abnormal enhancement foci are seen in the liver, and the density is equal in the plain scan and venous phase.	Multiple abnormal enhancement foci in the liver, abnormal perfusion is considered, and follow-up is recommended;	Ⅱ
958	with/without contrast	The liver morphology was normal and the contour was regular. Multiple nodular abnormal signal shadows can be seen in S2, S3, S4 and S8 of the liver. The larger ones are about 0.7cm in diameter, showing slightly low signal on T1WI and high and high signal on T2WI. Compared with the same phase, the signal of the focus on the opposite phase is not decreased; On contrast-enhanced scan, the lesions in…	There are multiple blood supply rich nodules in the liver, and hemangioma is possible. Re examination is recommended.				Ⅲ
959				with/without contrast	The shape and size of the liver are normal. Multiple small cystic low-density foci can be seen in the parenchyma, with clear boundaries and a diameter of about 0.3cm.	Multiple cysts in the liver are possible, and further evaluation by Mr if necessary;	Ⅲ
962				with/without contrast	The liver parenchyma has multiple round like low-density nodules or masses. The CT value on plain scan is about 26-40hu, showing circular enhancement. The internal enhancement is not obvious, and the CT value is about 26-45hu. Calcification can be seen in the liver.	Multiple liver metastases;	Ⅴ
965				with/without contrast	The shape and size of the liver are normal, and the contour is regular. Multiple cystic watery density foci of different sizes are seen in the liver parenchyma. The larger ones are located in the liver S7, with a diameter of about 1.5cm. No enhancement is seen after enhancement.	Multiple cysts in the liver are possible, and observation is recommended;	Ⅲ
966				with/without contrast	The shape and size of the liver are normal and the contour is regular. Multiple low-density foci of different sizes are seen in the liver parenchyma. The largest one is located in S8, with a diameter of about 1.6cm and unclear edges. The CT value of plain scan is about 20hu, and that of enhanced scan is about 34hu. The ratio of hepatic lobes was normal, the hepatic fissure was not widened, and th…	There are multiple low-density foci in the liver, excluding metastases. It is suggested that MR enhancement scan should be further defined.	Ⅳ
966	with/without contrast	The shape of the liver is smooth and the proportion of each lobe is moderate. Multiple watery signal foci can be seen in the liver, the larger one is about 1.6cm in diameter, located in S8, with smooth and sharp edges and clear boundary.	Multiple hepatic cysts.				Ⅱ
967				with/without contrast	The shape and size of the liver are normal, the contour is regular, the density of the liver parenchyma is uniform, and no abnormal density shadow is found.	No obvious abnormality was found in the liver.	Ⅰ
971				with/without contrast	The liver morphology was normal. Multiple round like watery liquid density shadows can be seen in the liver parenchyma, with clear boundary and no enhancement. The largest lesion is located in S8, with a diameter of about 3.1cm.	Multiple hepatic cysts;	Ⅱ
972				with/without contrast	The shape and size of the liver were normal, with regular contour and no abnormal enhancement.	No obvious abnormality was found in the liver.	Ⅰ
973				with/without contrast	The shape and size of the liver are normal, and the contour is regular. Circular like low-density shadow can be seen in S2 of the liver, with a clear boundary of 1.5cm. The CT value is about 6hu, and no enhancement is found in the enhanced scan. The ratio of hepatic lobes was normal, the hepatic fissure was not widened, and the structure of hepatic hilum was clear.	Liver cyst is possible.	Ⅱ
974				without contrast	The shape and size of the liver are normal, and the contour is regular. Multiple low-density shadows can be seen in the liver, with a diameter of about 2.8cm and a CT value of about 4hu. Low density shadows can be seen in the liver S6, with a diameter of about 0.5cm and a CT value of about - 7hu.	Multiple low-density shadows in the liver, cysts may occur; Low density shadow of liver S6 with undetermined nature. It is suggested to enhance the examination if necessary;	Ⅲ
974	with/without contrast	The shape of the liver is smooth and the proportion of each lobe is moderate. Multiple round like abnormal signal shadows are seen in the liver, with clear edges, showing low signal on T1WI, obvious high signal on T2WI, and high signal on DWI. The larger one is located in S8 of the liver, and the largest one is about 3.4cm in size × 3.0cm, no clear enhancement was found on enhanced scan; The cyst…	1. Multiple cystic lesions of the liver, cyst considered; The possibility of pseudolipoma under S6 capsule of liver; 2. There are multiple high enhancement foci in the liver. Considering the possibility of hemangioma, follow-up observation is recommended; 3. Circular and patch like enhancement can be seen around the cystic lesions at the junction of S3 and 4 of the liver, and spot like high enhan…				Ⅲ
975				with/without contrast	The shape and size of the liver are normal, the contour is regular, the density of the liver parenchyma is uniform, and there is no abnormal density and abnormal enhancement shadow.	No obvious abnormality was found in the liver.	Ⅰ
977				with/without contrast	The shape of the liver is normal and the edge is smooth. A 9.0CM size is seen in the right half of the liver × 8.6cm quasi circular slightly low-density mass shadow, CT value 46hu, patchy lower density areas can be seen in the lesion, CT value 18-29hu, and the boundary of the lesion is clear; On contrast-enhanced scan, the lesions in arterial phase showed nonuniform and obvious enhancement. The C…	Huge mass in the right half of the liver, considering hepatocellular carcinoma (lr-5);	Ⅲ
978				with/without contrast	The shape and size of the liver are normal, the contour is regular, the density of the liver parenchyma is uniform, and no abnormal density is found.	No obvious abnormality was found in the liver.	Ⅰ
979				with/without contrast	The shape and size of the liver are normal and the contour is regular. Punctate calcified spots are seen in the liver S7, and the density of the remaining liver parenchyma is uniform.	Intrahepatic calcification;	Ⅱ
982				with/without contrast	The liver morphology is regular, the liver margin is smooth, and the proportion of each lobe is moderate. No abnormal density shadow is found in liver parenchyma. There is no dilatation of intrahepatic bile duct.	No obvious abnormality was found in the liver.	Ⅰ
984	with/without contrast	The shape of the liver is smooth and the proportion of each lobe is moderate. The liver parenchyma has many round like watery signal shadows, with smooth edges and no enhancement. The larger ones are located in S2 and S3, with a size of about 3.4cm × 2.4cm, lobulated, with septa visible inside, slightly high signal on T2WI seen in the front and upper part, and progressive enhancement on enhanced …	It is possible that multiple cysts in the liver are cystic foci in the left lobe of the liver, and the shape is irregular. Please consider the clinical situation and suggest that follow-up observation be excluded;				Ⅲ
985				with/without contrast	The shape and size of the liver are normal and the contour is regular. A circular low-density focus with a diameter of about 0.5cm can be seen in the upper posterior segment of the right lobe of the liver. There is no obvious enhancement after enhancement. The ratio of hepatic lobes was normal, the hepatic fissure was not widened, and the structure of hepatic hilum was clear.	Small cysts in the right lobe of the liver are possible.	Ⅱ
986				with/without contrast	The liver morphology is regular, the liver margin is smooth, and the proportion of each lobe is moderate. Multiple nodular and slightly low-density foci can be seen in the liver, with fuzzy edges. The larger ones are located in S8, with a size of about 1.7cm. On plain scan, they are slightly low-density, and after enhancement, they are annular and moderately enhanced; The central part was lower t…	Multiple low-density nodules in the liver, considering metastasis;	Ⅴ
988				with/without contrast	After enhancement, nodule like enhancement can be seen under the S6 capsule of the liver in arterial phase. It is isodense in venous phase and plain scan, with a size of about 0.8mm and a clear boundary. The shape and size of the rest of the liver are normal, with regular contour. No abnormal density shadow is found in the liver parenchyma.	Enhanced small nodules under hepatic S7 capsule, transient abnormal perfusion? other? Please make dynamic observation in combination with clinical recommendations;	Ⅲ
991				with/without contrast	The shape and size of the liver are normal, the contour is regular, and there are scattered patches of water samples in the liver parenchyma without enhanced abnormal density shadow. The boundary is clear, and the maximum section is about 0.5cm × 0.6cm, no abnormal density shadow is found in other parenchyma.	Multiple small cysts in the liver.	Ⅱ
993				with/without contrast	The shape and size of the liver are normal, the contour is regular, and there are multiple low-density foci in the liver. The larger one is located in the left lobe of the liver, and the shape is irregular, with a size of about 1.3 * 1.4cm. The CT value of plain scan is about 7hu. No obvious enhancement is seen after enhancement. The ratio of hepatic lobes was normal, the hepatic fissure was not …	Multiple cystic lesions of liver and kidney. Considering the possibility of cysts, dynamic observation is recommended.	Ⅲ
994				with/without contrast	The shape and size of the liver are normal, and the contour is regular. The spotty slightly low-density shadow can be seen in the liver S2. The boundary is not clear, and the diameter is about 0.5cm. No clear enhancement is found in the enhancement scan. A kind of circular low-density shadow can be seen in S4 of the liver, with a diameter of about 1.2cm and a CT value of about 18hu. The boundary …	Low density foci in S2 and S4 of the liver, cysts are possible, and it is suggested to exclude cystic metastases during follow-up observation;	Ⅳ
995				with/without contrast	The shape and size of the liver are normal, and the contour is regular. In S8 of the liver, there are spotted high enhancement foci in the arterial phase, and the enhancement in the venous phase is decreased, showing slightly high enhancement, with a diameter of about 0.7cm.	Possibility of hepatic S8 hemangioma	Ⅱ
995	with/without contrast	The shape of the liver is smooth and the proportion of each lobe is moderate. A small round medium high signal on T2WI and low signal on T1WI can be seen in S8 of the liver, with a diameter of about 0.4cm. The artery on enhanced scan shows high enhancement, and the rest phase shows slightly high enhancement.	Possibility of hepatic S8 hemangioma				Ⅱ
996				with/without contrast	The shape and size of the liver were normal, and multiple quasi circular low-density shadows were seen in the liver parenchyma, the largest of which was located in the liver S8, with a diameter of 1.1cm. No enhancement was found in the enhanced scan, and the boundary was clear. Small band like high enhancement was seen around the S3 branch of the portal vein in the arterial phase of the liver S3,…	There are multiple low-density foci in the liver. Considering the possibility of cysts, it is difficult to determine the nature of some small ones. It is suggested that follow-up observation be excluded; 3. Small band like high enhancement in hepatic S3 arterial phase, portal hepatic venous fistula? Abnormal perfusion? Please combine with clinical review;	Ⅲ
997				with/without contrast	The shape and size of the liver are normal, the density of the liver is diffusely reduced, and a low-density nodule with a diameter of about 0.5cm can be seen in S2 of the liver. No clear enhancement is seen.	Low density focus of liver S2, cyst is considered, and follow-up is recommended; Fatty liver manifestations;	Ⅲ
999	with/without contrast	The shape of the liver is smooth, the ratio of left and right lobes is moderate, and a kind of oval abnormal signal shadow can be seen at the lower segment of the right posterior lobe of the liver near the liver margin, with a size of about 4.3 * 3.6cm. It is a long T1 and slightly long T2 signal, and the signal is not significantly suppressed in the positive and negative phases. In the enhanced …	1. Abnormal signal shadow in the right lobe of liver, considering the possibility of malignant tumor, metastasis? Primary? In combination with the clinic, it is suggested that further examination should be carried out. 2. Multiple small cysts in the liver are possible.				Ⅳ
1000				with/without contrast	The shape and size of the liver are normal, the contour is regular, the density of the liver parenchyma is uniform, and no abnormal density shadow is found. The ratio of hepatic lobes was normal, the hepatic fissure was not widened, and the structure of hepatic hilum was clear.	No obvious abnormality was found in the liver.	Ⅰ
1001				with/without contrast	The shape and size of the liver are normal, the contour is regular, the density of the liver parenchyma is uniform, and multiple nodular high-density shadows can be seen in the liver S7. The ratio of hepatic lobes was normal, the hepatic fissure was not widened, and the structure of hepatic hilum was clear.	High density shadow in liver, calcification? other? Please review in combination with clinical recommendations	Ⅲ
1004				with/without contrast	The shape and size of the liver are normal, the contour is regular, the density of the liver parenchyma is uniform, and multiple round like low-density shadows can be seen in the liver, the boundary is clear, and no obvious enhancement is seen after enhancement. Nodular abnormal density shadow can be seen in liver S5, with a diameter of about 1.0cm. On plain scan, it is isodense. The density of a…	Abnormal enhancement shadow of liver S5, the nature of which is undetermined, and further MR examination is recommended if necessary; There are multiple low-density shadows in the liver, and the possibility of cyst is high;	Ⅲ
1004	with/without contrast	The shape and size of the liver are normal, and the surface is smooth. Multiple circular abnormal signal shadows of different sizes can be seen in S3, 5, 6, 7 and 8 of the liver. The largest lesion is located in S5 of the liver, and the largest slice size is about 2.5cm × 2.8cm； T1WI was slightly hypointense, T2WI was slightly hyperintense, DWI was significantly hyperintense, and ADC was signific…	Multiple liver metastases with local abnormal perfusion are possible.				Ⅴ
1006	with/without contrast	The shape of the liver is smooth and the proportion of each lobe is moderate. Multiple circular like abnormal signal shadows are seen in S2, S8 and S6 of the liver. Uneven equal and high signals are seen on T2WI, mixed low signals are seen on T1WI, obvious circular high signals are seen on the periphery of DWI, and clear circular low signals are seen on ADC. Circular uneven high enhancement can b…	There are multiple abnormal signal lesions in the liver. It is considered that the metastatic tumor may be large				Ⅴ
1006				with/without contrast	The shape and size of the liver are normal, and the contour is regular. Multiple round like slightly low-density foci can be seen in the liver S2, S6 and S8, with unclear boundaries. The largest one is about 5.5cm in size × 4.9cm, the CT value of plain scan is about 35hu, the CT value of arterial phase and portal vein phase is about 42hu and 47hu respectively, and annular enhancement can be seen …	S2, S6 and S8 of the liver have multiple round like slightly low-density foci, and the metastatic tumor may be large;	Ⅴ
1007				without contrast	The shape and size of the liver are normal, and the contour is regular. Several quasi circular water like density shadows are seen in the liver parenchyma, with clear boundaries, and the larger one is about 1.0cm in diameter.	The possibility of multiple hepatic cysts;	Ⅱ
1010				with/without contrast	The shape and size of the liver are normal and the contour is regular. Multiple round like low-density foci can be seen in the liver parenchyma, with clear edges. The larger ones are about 2.9 * 2.1cm. The CT value of plain scan is about 4hu. No obvious enhancement is seen after enhancement. The left lobe of the liver is slightly dilated. The ratio of hepatic lobes was normal, the hepatic fissure…	There were multiple cysts in the liver, and the bile ducts in the left lobe of the liver were slightly dilated.	Ⅱ
1013				with/without contrast	The shape of the liver is normal, the contour is irregular, and the density of the liver is reduced. The CT value of the plain scan is about 44hu, and the density of the liver is not uniform in all phases. Small nodule like slightly low-density foci are seen in liver S5, with slightly swollen morphology, 1.8 * 1.4cm. On plain scan, 45hu. After enhancement, punctate enhancement is seen at the edge…	Fatty liver, liver density is not uniform, please combine with the clinical; Liver S5 small nodule, hemangioma? In this stage, the density of nodular soft tissue at the edge of the medial liver is elevated. Please further enhance MR examination in combination with clinical recommendations;	Ⅲ
1013	with/without contrast	The shape of the liver is acceptable, the surface is not smooth, the liver fissure is slightly widened, and the gallbladder fossa is enlarged. The signal of liver parenchyma is not uniform. On T2WI, multiple punctate hypointensities can be seen, slightly showing grid changes. One is seen in S1 of liver, about 1.5cm in size × 1.6cm abnormal signal nodules, about 2.1cm in size at the junction of li…	1. Abnormal signal at the junction of liver S1, liver S5 and S8, and metastatic tumor (lr-m) should be considered in combination with medical history; 2. The inferior pole hemangioma of liver S5 has a nodular protuberance (lr-1) on the medial side. Follow up and reexamination are recommended; 3. Cirrhosis, splenomegaly, a small amount of ascites;				Ⅴ
1014				with/without contrast	The shape of the liver is normal, the contour is regular, and there are many small and irregular slightly low-density foci in the liver. The largest one is located at the junction of S7 and S6 of the liver. The boundary is clear, and the maximum cross-sectional area is about 9.5cm × 5.4cm, moderate enhancement, some lesions had obvious enhancement in arterial phase, and some lesions had no enhanc…	Multiple low-density foci in the liver, considering metastasis;	Ⅴ
1014	with/without contrast	The liver volume increased and the ratio of left and right lobes was out of balance. There are many round and irregular abnormal signal shadows in the liver, the larger one is located in the junction area of S7 and S6 of the liver (the main body is located in S6), and the size is about 11.7cm × 4.8cm, the focus showed low signal on T1WI, equal or slightly high signal on T2WI, obvious high signal …	Multiple intrahepatic metastases;				Ⅴ
1015				with/without contrast	The liver morphology is regular, the liver margin is smooth, and the proportion of each lobe is moderate. Multiple round like slightly low-density shadows can be seen in the liver, and the peripheral ring-shaped slight enhancement can be seen in the enhancement scan. The largest one is located in the liver S5, and the largest cross section is about 3.5cm × 1.7cm。	Multiple liver metastases	Ⅴ
1016				with/without contrast	The shape and size of the liver are normal and the contour is regular. Multiple round like watery low-density shadows can be seen in the liver parenchyma, and the larger ones are about 0.8cm in diameter. No enhancement is found in the enhanced scan. In portal phase, low-density shadows with fuzzy edges can be seen under the liver S6 near the capsule, and they can be seen indistinctly in plain sca…	Multiple cysts in the liver; 3. In portal phase, the low-density shadow of liver S6 near the capsule is suggested to be observed dynamically or enhanced by MRI; 4. Widening of portal vein;	Ⅲ
1019				with/without contrast	The shape and size of the liver are normal and the contour is regular. Small round water like low-density shadows can be seen in S1 and S6 of the liver. The largest one is about 0.5cm in diameter. There is no enhancement in the enhanced scan.	Small cyst of liver;	Ⅱ
1020				with/without contrast	The shape and size of the liver are normal and the contour is regular. No abnormal density shadow and abnormal enhancement lesions are found in the liver parenchyma. The portal vein is not abnormally widened.	No obvious abnormality was found in the liver.	Ⅰ
1020				with/without contrast	The shape and size of the liver are normal, the contour is regular, the density of the liver parenchyma is uniform, and no abnormal density shadow is found. The ratio of hepatic lobes was normal, the hepatic fissure was not widened, and the structure of hepatic hilum was clear.	No obvious abnormality was found in the liver.	Ⅰ
1022				with/without contrast	The shape and size of the liver are normal, the contour is regular, the density of the liver parenchyma is uniform, and no abnormal density shadow is found.	No obvious abnormality was found in the liver.	Ⅰ
1022				without contrast	The shape and size of the liver are normal, the contour is regular, the density of the liver parenchyma is uniform, and no abnormal density shadow is found.	No obvious abnormality was found in the liver.	Ⅰ
1023				with/without contrast	The shape and size of the liver are normal and the contour is regular. Multiple small circular low-density foci can be seen in the liver parenchyma, and the larger ones are about 0.4cm in diameter. The ratio of hepatic lobes was normal, the hepatic fissure was not widened, and the structure of hepatic hilum was clear.	There are many small round low-density foci in the liver, and the cysts may be large. Dynamic observation is recommended.	Ⅲ
1024	with/without contrast	The shape of the liver is smooth and the proportion of each lobe is moderate. Multiple round like water like liquid signal shadows can be seen in S2, 3 and 8 of the liver, with clear boundaries. The largest one is located in S3, with a size of about 1.6cm × 1.7cm。 Multiple round like abnormal signals were seen in S5 and S6 of the liver, with slightly low signal on T1WI, slightly high signal on T2…	1. Liver S5 and S6 have multiple abnormal signals, and metastasis is considered; 2. Multiple enlarged lymph nodes in the portal cavity and retroperitoneal space should be considered for metastasis;				Ⅴ
1024				with/without contrast	The shape and size of the liver are normal and the contour is regular. Multiple round like low density can be seen in the liver parenchyma. The larger one is about 1.8cm in diameter. The CT value of plain scan is about 1hu. No obvious enhancement is seen after enhancement. The ratio of hepatic lobes was normal, the hepatic fissure was not widened, and the structure of hepatic hilum was clear.	Multiple cysts in the liver may be large, and dynamic observation is recommended.	Ⅲ
1025				with/without contrast	The shape and size of the liver are normal, the contour is regular, the density of the liver parenchyma is uniform, and no abnormal density shadow is found.	No obvious abnormality was found in the liver.	Ⅰ
1026				with/without contrast	The shape of the liver is irregular, and multiple irregular slightly low-density shadows can be seen in the liver, with unclear boundaries. The larger ones are located in the left lobe of the liver, with a size of about 8.9cm × 6.3cm, patchy high density can be seen in the plain scan. On the enhanced scan, the lesions show annular delayed enhancement, the adjacent portal vein is compressed and di…	It is seen in the liver. It is considered that the metastatic tumor may be large. Please combine with the clinic.	Ⅳ
1027				with/without contrast	The shape of the liver is normal and the contour is regular. A round nodule is seen in the S1 of the liver, close to the hepatic segment of the inferior vena cava, with a size of about 2.4cm × 2.0cm, low enhancement in enhanced scan. There were several small round low enhancement foci in the remaining liver parenchyma.	Liver S1 nodule, considering metastasis; There were multiple low enhancement nodules in the remaining liver, excluding metastases	Ⅴ
1030				with/without contrast	Multiple round like nodular shadows of different sizes can be seen on the surface of the liver and in the rest of the abdominal cavity, and the largest one is about 2.2cm in size × 2.7cm, some lesions were high density, some larger lesions were high density at the edge and low density at the center. A ring-shaped slightly low-density shadow with a diameter of about 1.3cm can be seen at the lower …	Liver cyst may be;	Ⅱ
1031				without contrast	The shape and size of the liver are normal and the contour is regular. A class of circular low-density shadows are seen in liver S1, with a diameter of about 0.6cm and a CT value of about 8hu. Long circular dense shadows are seen in liver S8.	1. Liver S1 is a low-density lesion, considering that the cyst may be large; 2. Liver calcification;	Ⅱ
1032				with/without contrast	The shape and size of the liver are normal and the contour is regular. Multiple highly enhanced nodular foci can be seen in the liver in the arterial phase, with a diameter of about 0.7cm. It is not clearly shown in the plain scan and venous phase.	Multiple intrahepatic arterial hyperenhanced nodules with undetermined nature and abnormal perfusion? other? In combination with the clinic, follow-up observation or further examination is recommended to exclude metastasis;	Ⅳ
1032	with/without contrast	The shape of the liver is smooth and the proportion of each lobe is moderate. In arterial phase, multiple small nodular high enhancement foci can be seen in the liver, and the diameter of the larger ones is about 0.7cm. There is no obvious display in portal phase, delayed phase and other plain scan sequences. Small round dots of high signal on T2WI and low signal on T1WI can be seen in S8 of the …	1. Multiple intrahepatic small nodular transient enhancement in arterial phase. Considering that abnormal perfusion may be large, early metastasis is not excluded. Please follow-up observation in combination with clinical recommendations; 2. Small hepatic S8 cysts may be large;				Ⅳ
1034				with/without contrast	The shape and size of the liver are normal, the contour is regular, the density of the liver parenchyma is uniform, and no abnormal density shadow is found in plain scan. After intravenous injection of contrast agent, strip-shaped low-density foci can be seen in the medial segment of the left lobe and the lower segment of the right lobe. The ratio of hepatic lobes was normal, the hepatic fissure …	The nature of liver low-density lesion is undetermined. Please review or further check in combination with clinical recommendations.	Ⅲ
1037				with/without contrast	The shape and size of the liver are normal, the contour is regular, the density of the liver parenchyma is uniform, and the caudate lobe of the liver is a small low-density focus.	Small low-density focus in caudate lobe of liver, cyst? Re examination is recommended;	Ⅲ
1040				with/without contrast	The shape and size of the liver are normal and the contour is regular. No abnormal density shadow is found in the liver parenchyma.	No obvious abnormality was found in the liver.	Ⅰ
1041				without contrast	The shape and size of the liver are normal, the contour is regular, the density of the liver parenchyma is uniform, and no abnormal density shadow is found.	No obvious abnormality was found in the liver.	Ⅰ
1041				with/without contrast	The shape and size of the liver are normal, the contour is regular, the density of the liver parenchyma is uniform, and no abnormal density shadow is found.	No obvious abnormality was found in the liver.	Ⅰ
1042				with/without contrast	The shape and size of the liver were normal and the contour was regular. Several small round watery density foci can be seen in the left half of the liver, with clear edges and no enhancement. The density of other liver parenchyma was uniform, and no abnormal density shadow was found. The ratio of hepatic lobes was normal, the hepatic fissure was not widened, and the structure of hepatic hilum wa…	Small cyst of left liver.	Ⅱ
1043				with/without contrast	The shape and size of the liver are normal, the contour is regular, the density of the liver parenchyma is uniform, and small low-density foci can be seen in the right lobe of the liver after enhancement. The ratio of hepatic lobes was normal, the hepatic fissure was not widened, and the structure of hepatic hilum was clear.	Small hepatic cysts are not excluded.	Ⅱ
1046				with/without contrast	The shape and size of the liver are normal, the contour is regular, the density of the liver parenchyma is uniform, and no abnormal density shadow is found. The ratio of hepatic lobes was normal, the hepatic fissure was not widened, and the structure of hepatic hilum was clear.	No obvious abnormality was found in the liver.	Ⅰ
1047				with/without contrast	The shape and size of the liver are normal, the contour is regular, the density of the liver parenchyma is uniform, and no abnormal density shadow is found. The ratio of hepatic lobes was normal, the hepatic fissure was not widened, and the structure of hepatic hilum was clear.	No obvious abnormality was found in the liver.	Ⅰ
1049				with/without contrast	The shape and size of the liver are normal, the contour is regular, the density of the liver parenchyma is uniform, and no abnormal density shadow is found.	No obvious abnormality was found in the liver.	Ⅰ
1050	with/without contrast	The shape of the liver is smooth, the ratio of left and right lobes is moderate, and irregular abnormal signal shadow is seen in S8 of the liver, with clear boundary and size of about 1.4cm × 1.2cm, low signal on T1WI, slightly high signal on T2WI, slightly high signal on DWI, annular enhancement can be seen in arterial phase, and slight filling to the center can be seen in portal phase and delay…	S8 nodular shadow of liver, considering the possibility of metastasis. S8 segment abnormal enhancement nodule in arterial phase, transient enhancement? other? Follow up is recommended.				Ⅴ
1050				with/without contrast	The shape and size of the liver are normal and the contour is regular. Small patch like low-density foci can be seen in the VIII segment of the liver. The CT value of the plain scan is about 33hu, and it is still relatively low-density after enhancement. The ratio of hepatic lobes was normal, the hepatic fissure was not widened, and the structure of hepatic hilum was clear.	The low-density focus in segment VIII of the liver is undetermined in nature. It is suggested to observe or further examine if necessary.	Ⅲ
1051				with/without contrast	The shape and size of the liver are normal, with regular contour. Multiple round like low-density shadows can be seen in the liver parenchyma, of which the larger one is located in S6, with a size of about 3.4cm × 2.7cm, CT value of about 8.6hu, enhancement without enhancement. Nodular hyperintense lesions with a diameter of about 0.6cm can be seen in hepatic S8 subcapsular arterial phase, and is…	1. The possibility of multiple cysts in the liver is high; 2. Early abnormal enhancement nodules of hepatic S8 artery suggested enhanced MR examination;	Ⅲ
1052				with/without contrast	The shape and size of the liver are normal and the contour is regular. No abnormal density shadow is found in the liver parenchyma.	No obvious abnormality was found in the liver.	Ⅰ
1054				with/without contrast	The shape and size of the liver were normal and the contour was regular. Spot like enhancement foci were seen in the arterial phase at the top of the liver, and isodense in the portal vein phase. Multiple cystic low-density foci can be seen in the liver parenchyma, the largest of which is about 1.1cm × 1.3cm, the CT value of plain scan was about 19hu, and no clear enhancement was found after enha…	Abnormal enhancement focus at the top of the liver, hemangioma? Or other? It is suggested that the abdominal MRI should be further examined; 4. Multiple cysts in the liver;	Ⅲ
1054	with/without contrast	The shape and size of the liver are normal, the contour is regular, the proportion of liver lobes is normal, and the hepatic fissure is not widened. Multiple oval watery signal shadows can be seen in the liver parenchyma. The upper part of DWI is high signal, and the ADC map is high signal. The largest one is located in the S3 of the liver, with a size of about 1.6cm × 0.8cm, no enhancement was f…	1. Multiple cysts of the liver; 2. Filling defect in sagittal part of left portal vein, thrombus? Please review in combination with clinical recommendations;				Ⅲ
1055				with/without contrast	The shape and size of the liver are normal, and the contour is regular. Scattered small round low-density shadows can be seen in the S3 of the liver, with the largest diameter of about 0.6cm. No clear enhancement is found in the enhanced scan.	Multiple small cysts of liver S3 may be large, and follow-up is recommended;	Ⅱ
1056				with/without contrast	The volume of the liver shrinks and becomes smaller, the edge is serrated, the hepatic fissure is widened, and the proportions of each lobe are not coordinated. Multiple punctate and small nodular low-density shadows can be seen in the liver, with clear or fuzzy boundaries. The larger one is located in S3, with a diameter of about 1.2cm. The plain scan CT value is about 37hu. The arterial phase a…	Multiple low-density small nodules in the liver, dynamic observation is recommended; Liver cirrhosis and splenomegaly;	Ⅲ
1057				with/without contrast	The liver morphology is regular, the liver margin is smooth, and the proportion of each lobe is moderate. No abnormal density shadow is found in liver parenchyma. There is no dilatation of intrahepatic bile duct.	No obvious abnormality was found in the liver.	Ⅰ
1058				without contrast	The shape and size of the liver were normal, and the contour was regular	1. The liver has multiple low-density shadows, and the cyst may be large; It is suggested to strengthen and clarify when necessary; 2. Calcification of liver	Ⅲ
1061				with/without contrast	The shape and size of the liver are normal, the contour is regular, and the density of the liver parenchyma is reduced. In the arterial phase, small patch like slightly high enhancement foci are indistinctly seen at the edge of the lower corner of the liver S6. The boundary is not clear, and it is not shown in other phases.	Fatty liver; In the arterial phase, there is a suspicious small patch like slightly high enhancement focus at the edge of the lower corner of the liver S6. Please combine with the clinical situation and conduct further MR enhancement examination if necessary;	Ⅲ
1062				with/without contrast	The liver morphology is slightly irregular. Multiple cystic low-density shadows are seen in the liver parenchyma, less than 1cm, with uniform density and no obvious enhancement.	There are many low-density foci in the liver, and the cysts may be large. It is suggested that follow-up observation should be made to exclude the metastasis with lack of blood supply;	Ⅳ
1062	with/without contrast	The shape of the liver is smooth and the proportion of each lobe is moderate. Multiple spotty abnormal signal shadows of different sizes were seen in the liver parenchyma, with low signal on T1WI and high signal on T2WI. The boundary was clear, and no obvious enhancement was seen after enhancement.	Multiple cysts of the liver;				Ⅱ
1063				with/without contrast	The shape and size of the liver are normal, the contour is regular, the density of the liver parenchyma is uniform, and no abnormal density shadow is found.	No obvious abnormality was found in the liver.	Ⅰ
1065	with/without contrast	The shape of the liver is smooth and the proportion of each lobe is moderate. Nodular abnormal signal shadow can be seen in S4, S7 and S8 of the liver, with clear boundary, showing low signal on T1WI, high signal on T2WI, and obvious high signal and slightly high signal on DWI. Progressive enhancement can be seen on enhanced scan. The liver signal is in the same and opposite phase, and the signal…	1. Intrahepatic nodular abnormal signal, combined with medical history, metastasis is not excluded, please observe in combination with clinical recommendations; 2. Fatty liver;				Ⅳ
1065				with/without contrast	The shape and size of the liver are normal, the contour is regular, the density of the liver parenchyma is uniform, and no abnormal density shadow is found. The ratio of hepatic lobes was normal, the hepatic fissure was not widened, and the structure of hepatic hilum was clear.	No obvious abnormality was found in the liver.	Ⅰ
1066	with/without contrast	The shape of the liver is smooth and the proportion of each lobe is moderate. There is a tumor about 0.5cm in the liver S6 × 0.8cm quasi circular abnormal signal shadow, showing equal signal on T1WI and slightly high signal on T2WI, with unclear boundary; In the arterial phase of contrast-enhanced scan, nodular enhancement was seen around the lesion, and gradually filled into the heart. Several s…	1. Hepatic S6 cavernous hemangioma; 2. Several tiny cysts in the liver;				Ⅱ
1066				with/without contrast	The shape and size of the liver are normal and the contour is regular. Low density nodular foci can be seen in s Ⅱ and s Ⅷ segments of the liver, with a diameter of about 0.4cm. The enhancement of the foci in s Ⅱ segment is not obvious, the plain scan of the foci in s Ⅷ segment is not clear, the enhancement scan edge is blurred, and the enhancement is not obvious. The ratio of hepatic lobes was n…	Low density focus of liver, cyst? Or other? Dynamic observation or further inspection is recommended.	Ⅲ
1067				with/without contrast	The shape and size of the liver are normal and the contour is regular. Punctate calcification shadow can be seen in the left lobe of the liver. The ratio of hepatic lobes was normal, the hepatic fissure was not widened, and the structure of hepatic hilum was clear.	Punctate calcification in the left lobe of the liver.	Ⅱ
1071				with/without contrast	The volume of the liver is reduced, the surface is uneven, the ratio of liver lobes is out of balance, and the liver fissure is widened. A nodular slightly low-density shadow can be seen in the liver S5, with a size of about 1.2cm × 1.8cm, the lesions in the early stage of the enhanced artery were obviously non uniformly enhanced, and the lesions in the equilibrium stage were isodense.	Liver cirrhosis, splenomegaly; 3. Portal hypertension, esophageal fundus varices; 4. Liver S5 nodular abnormal density shadow, considering the possibility of cavernous hemangioma, it is suggested that MR enhancement scan should be further defined when necessary;	Ⅲ
1071	with/without contrast	The outer edge of the liver was slightly wavy, and the ratio of each lobe was abnormal; Nodular abnormal signal foci are seen in liver S5 (margin of gallbladder fossa), with clear boundary and slightly lobulated, showing low signal on T1WI and high signal on T2WI, with a size of about 1.6cm × 0.8cm × 1.6cm, DWI was isointense, ADC was hyperintense, the arterial phase showed marginal punctate enha…	1. Liver cirrhosis, portal hypertension, splenomegaly with splenic G-G body and a small amount of peritoneal effusion; 2. Hepatic S5 hemangioma may be large; The high enhancement signal in the anterior superior artery phase, the other phases and sequences are isointense, and the transient abnormal perfusion may be large, so follow-up observation is recommended;				Ⅲ
1073				with/without contrast	The shape and size of the liver are normal and the contour is regular. Multiple round like low-density foci of different sizes can be seen in the liver parenchyma, the larger ones are about 4.1 * 3.3cm, and the plain scan CT value is about 4hu. After enhancement, some of the small foci have no obvious enhancement, and some of the small foci are suspicious of enhancement. The ratio of hepatic lobe…	There are multiple low-density foci in the liver, some cysts and some small lesions with suspicious enhancement. The nature is undetermined. It is recommended to review or further check.	Ⅲ
1073	with/without contrast	The appearance of the liver is smooth, and multiple watery signal nodules of different sizes are seen in the liver parenchyma. The larger ones are located in the seventh segment of the liver, with a size of about 4.5 × 3.8cm, clear boundary, no enhancement, no dilatation of intrahepatic and extrahepatic bile ducts.	Multiple hepatic cysts.				Ⅱ
1074				with/without contrast	The size and shape of the liver were normal, and the parenchymal density was generally decreased. There is no dilatation of the intrahepatic and extrahepatic bile ducts. The portal vein is not wide, and there is no filling defect sign in it.	Fatty liver;	Ⅲ
1076				with/without contrast	The shape and size of the liver are normal, the contour is regular, the density of the liver parenchyma is uniform, and no abnormal density shadow is found. The ratio of hepatic lobes was normal, the hepatic fissure was not widened, and the structure of hepatic hilum was clear.	No obvious abnormality was found in the liver.	Ⅰ
1076				with/without contrast	The shape and size of the liver are normal, the contour is regular, the density of the liver parenchyma is not uniform, and mass low-density lesions can be seen, and the larger ones are about 5.5 × 4.7cm, the boundary is not clear, the CT value of plain scan is about 25hu, the CT value of enhanced scan is about 31hu, and the enhancement of the focus edge is obvious. The ratio of hepatic lobes was…	Multiple metastases of the liver.	Ⅴ
1077				with/without contrast	The shape and size of the liver are fair, the liver parenchyma is scattered in cystic foci, the boundary of the foci is clear, and the larger one is located in the liver S2, with a size of about 2.3cm × 2.6cm, the density in the focus is relatively uniform, showing water sample, and there is no enhancement after enhancement.	Multiple hepatic cysts are possible, dynamic observation is recommended;	Ⅲ
1078				with/without contrast	The shape and size of the liver are normal, and the contour is regular. The cystic watery density without enhancement foci can be seen at the junction of S4 and S8. The boundary is clear and the diameter is about 1.3cm.	Cyst at the junction of S4 and S8;	Ⅱ
1080				with/without contrast	The liver morphology is regular, the liver margin is smooth, and the proportion of each lobe is moderate. Punctate calcification was seen in S5 of liver. There is no dilatation of intrahepatic bile duct.	Small calcified foci in liver S5;	Ⅱ
1081				without contrast	The shape and size of the liver are normal and the contour is regular. No abnormal density shadow is found in the liver parenchyma.	No obvious abnormality was found in the liver.	Ⅰ
1083				without contrast	The shape and size of the liver are normal and the contour is regular. Calcification can be seen in S4 of the liver.	Liver calcification;	Ⅱ
1084				with/without contrast	The shape and size of the liver were normal and the contour was regular. Multiple punctate low-density foci were seen in the liver parenchyma. No obvious enhancement was found in the enhanced scan. The ratio of hepatic lobes was normal, the hepatic fissure was not widened, and the structure of hepatic hilum was clear.	1. Multiple small cysts in the liver	Ⅱ
1086				with/without contrast	The shape and size of the liver are normal, the contour is regular, the density of the liver parenchyma is uniform, and no abnormal density shadow is found. The ratio of hepatic lobes was normal, the hepatic fissure was not widened, and the structure of hepatic hilum was clear.	No obvious abnormality was found in the liver.	Ⅰ
1087	without contrast	The liver fissure is widened and smooth in appearance. Several water like liquid signals are seen in the liver parenchyma. The boundary is clear, and the largest one is about 0.6cm in diameter.	Liver manifestations, please combine with the clinical exception of cirrhosis. Multiple liver lesions, consider small liver cysts? Please combine with the clinical situation and perform MRI enhancement scan if necessary.				Ⅲ
1090				with/without contrast	The shape and size of the liver are normal, the contour is regular, the density of the liver parenchyma is uniform, and no abnormal density shadow is found. The size of the gallbladder is normal, the wall is not thickened, and there is no abnormal density shadow in the cavity. There is no dilatation of the intrahepatic and extrahepatic bile ducts. The shape and size of spleen were normal, and no …	No obvious abnormality was found in the liver.	Ⅰ
1092				without contrast	The shape and size of the liver are normal, the contour is regular, the density of the liver parenchyma is uniform, and no abnormal density shadow is found.	No obvious abnormality was found in the liver.	Ⅰ
1092	with/without contrast	The shape of the liver is smooth and the proportion of each lobe is moderate. A watery signal focus with a diameter of about 0.3cm was seen in S8 of liver, which was not enhanced; A high enhancement nodule with a diameter of about 0.6cm in arterial phase was seen at the junction of S7 / 6. No other phase and other sequences were found, and no abnormalities were found in other liver parenchymal si…	1. Small cyst of liver; 2. There was a transient hyperenhanced nodule in arterial phase at the junction of hepatic S7 / 6. Abnormal perfusion was possible, and follow-up observation was recommended;				Ⅲ
1093				with/without contrast	The shape and size of the liver are normal, the contour is regular, the density of the liver parenchyma is uniform, and no abnormal density shadow is found.	No obvious abnormality was found in the liver.	Ⅰ
1098				with/without contrast	The shape and size of the liver are normal and the contour is regular. Nodular low-density foci are seen in S4 and S6 of the liver. The enhancement scan shows mild uneven enhancement. Multiple small round like small low-density non enhancement foci are seen in the liver. The density of liver parenchyma was uniform, and no abnormal density shadow was found.	The liver has multiple low-density shadows, and metastasis is possible; 3. Multiple small cysts in the liver;	Ⅴ
1099				with/without contrast	The shape and size of the liver are normal and the contour is regular. Multiple small round slightly low-density foci with a diameter less than 0.5cm are seen in the liver. The boundary is unclear and the enhancement is not obvious. No abnormal density shadow is found in the rest of the liver parenchyma.	1. Liver multiple small low-density foci, cysts? Metastatic lesions were excluded by follow-up;	Ⅳ
1102				with/without contrast	The shape and size of the liver are normal, the contour is regular, and the density of the liver parenchyma is uniform. Multiple quasi circular low-density shadows can be seen, with clear boundaries. The larger ones are located in S2, with a diameter of about 1.0cm. No enhancement is found in the enhanced scan.	Multiple low-density foci and cysts in the liver are possible. Follow up observation is recommended;	Ⅲ
1103				without contrast	The shape and size of the liver are normal, the contour is regular, the density of the liver parenchyma is uniform, and no abnormal density shadow is found. The ratio of hepatic lobes was normal, the hepatic fissure was not widened, and the structure of hepatic hilum was clear.	No obvious abnormality was found in the liver.	Ⅰ
1105				with/without contrast	The shape and size of the liver are normal and the contour is regular. Punctate high-density foci can be seen in the liver S7.	Hepatic S7 calcification;	Ⅱ
1106				with/without contrast	The shape and size of the liver are normal, and the contour is regular. Multiple round like water like liquid density shadows can be seen in the liver. The largest one is located in the liver S8, with a diameter of 2.3cm. No enhancement is seen.	Multiple cysts of the liver;	Ⅱ
1107				with/without contrast	The shape and size of the liver are normal, the contour is regular, the density of the liver parenchyma is uniform, and no abnormal density shadow is found.	No obvious abnormality was found in the liver.	Ⅰ
1108				with/without contrast	The shape and size of the liver are normal, and the contour is regular. Small dots without enhancement can be seen in S2.	Small cyst of liver S2 is possible, follow-up is recommended.	Ⅲ
1109				with/without contrast	The liver morphology was normal, and patchy abnormal enhancement was seen in S2 arterial phase of the liver.	Abnormal hepatic perfusion in S2 arterial phase, follow-up observation is recommended;	Ⅲ
1110				without contrast	The shape and size of the liver are normal, the contour is regular, and the liver parenchyma has multiple round like low-density foci. The larger one is located at the top of the liver, with a diameter of about 1.9cm and a clear boundary.	There were multiple low-density foci in the liver, and it was suggested to Enhance CT for further examination;	Ⅲ
1112				with/without contrast	The shape and size of the liver are normal, the contour is regular, the density of the liver parenchyma is uniform, and there are many small round water like density shadows in the liver, the larger one is about 0.4cm in diameter, without enhancement.	Multiple small hepatic cysts;	Ⅱ
1116				with/without contrast	The shape and size of the liver are normal, and the contour is regular. In the liver S4, a quasi round cystic water like low-density shadow is seen, with a size of about 1.4cm × 1.1cm, no enhancement after enhancement.	Hepatic cyst;	Ⅱ
1117				with/without contrast	The shape and size of the liver were normal, the contour was regular, the liver parenchyma was diffusely reduced, the CT value was about 55hu, and the CT value of the spleen at the same level was about 61hu; Multiple round like low-density shadows were seen in S2 and S8 of the liver, and the larger one was about 1.2cm in diameter, without enhancement after enhancement; An irregular low-density le…	Hepatic S3 hemangioma may be large; There are two low-density foci in S2 venous phase of the liver, the nature of which is undetermined. It is suggested that MR enhancement scan should be further defined; 3. Mild fatty liver; 4. There are multiple cysts in S2 and S8 of the liver. It is suggested that follow-up observation be excluded;	Ⅲ
1117	with/without contrast	The shape of the liver is smooth and the proportion of each lobe is moderate. Three nodular and irregular abnormal signal shadows can be seen in S2 and S3 of the liver, the larger one is about 2.7cm × 2.1cm, high signal on T2WI, low signal on T1WI, high signal on DWI and slightly high signal on ADC. After enhancement, punctate enhancement can be seen at the edge of arterial phase, gradually enhan…	1. Multiple cavernous hemangiomas in liver S2 and S3; 2. Multiple small hepatic cysts;				Ⅱ
1117				without contrast	The shape and size of the liver are normal, the contour is regular, the density of the liver parenchyma is diffusely uniform, the CT value is about 53hu (the CT value of the same layer spleen is about 54hu), the proportion of the liver lobes is normal, the hepatic fissure is not widened, and the structure of the hepatic hilus is clear. One is seen near the portal vein of the right lobe of the liv…	1. Fatty liver (mild). 2. Hepatic cyst.	Ⅲ
1118				with/without contrast	The local capsule of the liver is slightly depressed, and a kind of round slightly low-density shadow can be seen near the diaphragmatic top of liver S8, with clear boundary and size of about 2.1cm × 1.9cm, the CT value of plain scan is about 28hu, the CT value of arterial phase after enhancement is about 36hu, and the CT value of portal phase is about 61hu; Patchy and slightly low-density shadow…	The nature of liver space occupying lesions is unknown, and it is suggested to enhance MRI for further examination;	Ⅲ
1119				with/without contrast	The contour of the liver is not regular, the surface is not smooth, and the proportion of the liver lobe is out of order; The density of the liver parenchyma is uneven, and the enhancement scan is uneven. In S4, there are nodules in S2 of the liver, with a size of 0.76CM. The CT value is about 97hu in the arterial phase and 106hu in the portal phase.	The density of liver parenchyma is not uniform, and the enhancement scan is not uniform. Nodules can be seen in liver S2. It is suggested that MR enhancement scan; cirrhosis;	Ⅲ
1119	with/without contrast	The edge of the liver is wavy, the ratio of each lobe is unbalanced, and the signal of the liver is uneven. A nodule shadow with a diameter of about 0.6cm can be seen at the outer edge of the liver S2, which is isointense on T1WI and T2WI. DWI and ADC are not clearly shown. After enhancement, the enhancement degree in the arterial phase is high, and the enhancement degree in the venous phase is d…	1. Cirrhosis, varicose veins and a small amount of ascites; 2. Liver S2 nodule, lr-4 may be HCC, follow-up or puncture is recommended;				Ⅲ
1120				with/without contrast	The shape and size of the liver are normal, the surface is wavy, and the ratio of each lobe is acceptable. Multiple round like low-density foci can be seen in the liver, the larger one is located in S5, with a diameter of about 0.6cm. There is no enhancement in the enhanced scan. Small nodular enhancement foci were seen in hepatic S6 arterial phase, but not in other phases.	The possibility of multiple small hepatic cysts; Liver S6 enhancement, abnormal perfusion? Or other? Re examination is recommended;	Ⅲ
[truncated: 1,811 more rows]

## Sheet: Sheet1
Code of patient	Diagnosis conclusion	Diagnosis conclusion	Category label
Patient serial number	Inspection conclusion	Inspection conclusion	Classification of clinical significance
1		Multiple liver metastases may be large.	Ⅴ
1	The liver has multiple abnormal signals, and metastasis is considered.		Ⅴ
[truncated: 2,787 more rows]

## Sheet: Sheet2
Code of patient	Diagnosis conclusion	Diagnosis conclusion	Category label
[truncated: 1 more rows]
